# Supplementary material for: Comparative proteomic analysis of the shoot apical meristem in maize between a ZmCCT-associated near-isogenic line and its recurrent parent
Source: Sci Rep. 2016 Jul 29;6:30641. doi: 10.1038/srep30641 (PMC4965789; doi:10.1038/srep30641)
Supplement: Supplementary Dataset S2 [file srep30641-s3.xls]

## Sheet: Sheet1
Comparative proteomic analysis of the shoot apical meristem in maize between a ZmCCT-associated near-isogenic line and its recurrent parent
Liuji Wu1,2†, Xintao Wang3†, Shunxi Wang1,2, Liancheng Wu1,2, Lei Tian1, 2, Zhiqiang Tian1,2, Ping Liu1, 2, and Yanhui Chen1,2*
Supplemental Table S2. Information on all potential proteins identified and quantified by iTRAQ-based mass spectrometry from the NIL-cml and H4 SAMs.
Accession	Description	MW [kDa]	calc. pI	Coverage	Proteins	Unique Peptides	Molecular Function	Cellular Component	Biological Process
										NIL-cml-6/NIL-cml-3	p value	NIL-cml-6/H4-6	p value	NIL-cml-3/H4-3	p value	H4-6/H4-3	p value
A7XZC6	S-adenosyl-L-methionine: phosphoethanolamine N-methyltransferase OS=Zea mays GN=PEAMT PE=2 SV=1 - [A7XZC6_MAIZE]	56.7	6.43	4.79	1	1	catalytic activity	cytoplasm	metabolic process; development; cell growth; cell organization and biogenesis; cell differentiation; reproduction; response to stimulus	0.849	0.20271	0.517	1.39e-06	1.479	0.00719196	2.425	1.35e-18
C0P8D8	Uncharacterized protein OS=Zea mays PE=4 SV=1 - [C0P8D8_MAIZE]	12.3	8.21	12.5	2	1		cytoplasm; mitochondrion; membrane		1.276	0.0298673	0.434	1.06e-09	0.782	0.0716103	2.294	1.56e-16
B4FA08	Uncharacterized protein OS=Zea mays PE=2 SV=1 - [B4FA08_MAIZE]	41.4	7.97	2.85	1	1	catalytic activity		metabolic process	0.527	5.73e-07	0.428	5.81e-10	1.612	0.00103614	1.978	1.23e-11
B6TZA6	Cytokinin-O-glucosyltransferase 2 OS=Zea mays PE=2 SV=1 - [B6TZA6_MAIZE]	52.9	6.3	7.96	1	2	catalytic activity	membrane	metabolic process	1.309	0.0162804	0.557	1.84e-05	0.83	0.171334	1.948	3.42e-11
B6TXH1	Induced stolen tip protein TUB8 OS=Zea mays PE=1 SV=1 - [B6TXH1_MAIZE]	13.4	3.61	7.35	5	1				0.667	0.0016124	0.624	0.000563356	1.717	0.00020359	1.833	1.75e-09
B6T1F1	Ribosomal protein L19 OS=Zea mays PE=2 SV=1 - [B6T1F1_MAIZE]	24.1	11.31	28.99	5	1	structural molecule activity	nucleus; organelle lumen; cytoplasm; ribosome; membrane; cytosol	metabolic process	1.279	0.0284825	0.755	0.0398381	1.072	0.636316	1.811	3.62e-09
B4FMB6	Induced stolen tip protein TUB8 OS=Zea mays PE=2 SV=1 - [B4FMB6_MAIZE]	16.7	3.61	8.38	1	1				0.61	0.000113563	0.733	0.0229134	2.114	2.7e-07	1.755	2.28e-08
C0P6V3	Uncharacterized protein OS=Zea mays PE=4 SV=1 - [C0P6V3_MAIZE]	6.9	4.61	28.57	3	2				1.01	0.926379	0.78	0.0692164	1.2	0.210722	1.711	9.58e-08
B4FND2	Uncharacterized protein OS=Zea mays GN=ZEAMMB73_144073 PE=2 SV=1 - [B4FND2_MAIZE]	32.6	6.73	11.78	1	2				0.63	0.000310667	0.704	0.0102569	1.906	9.31e-06	1.701	1.28e-07
B6UI97	Putative uncharacterized protein OS=Zea mays PE=2 SV=1 - [B6UI97_MAIZE]	32.8	9.45	15.15	1	2	nucleotide binding; catalytic activity	membrane		1.202	0.10084	1.051	0.689167	1.401	0.0205865	1.598	3.2e-06
B6TGG4	Dirigent OS=Zea mays PE=2 SV=1 - [B6TGG4_MAIZE]	17.1	6.54	14.1	2	2				0.855	0.221632	0.692	0.00706003	1.278	0.0925743	1.575	6.35e-06
B6U4Q7	Sterol 3-beta-glucosyltransferase OS=Zea mays PE=2 SV=1 - [B6U4Q7_MAIZE]	59.7	6.65	2.93	1	1	catalytic activity		metabolic process	0.829	0.142761	0.714	0.0136996	1.351	0.0387719	1.565	8.63e-06
C4J477	Dehydrin OS=Zea mays GN=ZEAMMB73_708733 PE=2 SV=1 - [C4J477_MAIZE]	31.4	5.85	13.84	8	3			response to stimulus	0.565	8.46e-06	0.635	0.000885134	1.803	5.15e-05	1.535	2.05e-05
B6TB24	Putative uncharacterized protein OS=Zea mays PE=2 SV=1 - [B6TB24_MAIZE]	23.5	7.01	3.92	3	1				1.03	0.788031	0.718	0.0155849	1.059	0.694277	1.516	3.58e-05
B6T1P2	Histone H2B OS=Zea mays PE=3 SV=1 - [B6T1P2_MAIZE]	7.2	9.77	77.27	1	1	DNA binding	chromosome; nucleus; organelle lumen; cytoplasm	cell organization and biogenesis; metabolic process	0.601	7.08e-05	0.754	0.0388526	1.891	1.2e-05	1.514	3.73e-05
B7ZY74	Uncharacterized protein OS=Zea mays PE=2 SV=1 - [B7ZY74_MAIZE]	44.7	4.58	2.71	3	1				0.46	1.3e-09	0.509	7.85e-07	1.658	0.000516926	1.493	6.73e-05
B6T8R8	Phosphoethanolamine N-methyltransferase OS=Zea mays PE=2 SV=1 - [B6T8R8_MAIZE]	56.7	5.71	9.56	3	3	catalytic activity	cytoplasm	metabolic process; development; cell growth; cell organization and biogenesis; cell differentiation; reproduction; response to stimulus	0.551	3.35e-06	0.754	0.0394227	2.189	7.29e-08	1.482	9.2e-05
B6THL4	Non-specific lipid-transfer protein OS=Zea mays PE=3 SV=1 - [B6THL4_MAIZE]	7.4	8.65	21.05	6	1			transport	0.745	0.0214507	0.686	0.00588628	1.403	0.0201	1.476	0.000108943
K7UV76	Uncharacterized protein OS=Zea mays GN=ZEAMMB73_609032 PE=4 SV=1 - [K7UV76_MAIZE]	33.4	7.3	44.87	17	8				0.626	0.000256681	0.674	0.00393102	1.435	0.0131394	1.47	0.000129927
Q94IQ8	Putative methyl-binding domain protein MBD106 OS=Zea mays PE=2 SV=1 - [Q94IQ8_MAIZE]	43.3	4.5	17.76	1	3	DNA binding	nucleus		0.722	0.0112134	0.744	0.0305348	1.498	0.00548723	1.467	0.000141779
B6T453	Splicing factor, arginine/serine-rich 6 OS=Zea mays PE=2 SV=1 - [B6T453_MAIZE]	39	11.14	4.25	4	1	nucleotide binding; metal ion binding			0.744	0.0210907	0.719	0.0160006	1.402	0.0202416	1.447	0.000241414
B6SS49	Protein kinase OS=Zea mays GN=ZEAMMB73_949104 PE=2 SV=1 - [B6SS49_MAIZE]	54.4	7.43	1.88	1	1	catalytic activity; nucleotide binding	cytoplasm	metabolic process	0.354	5.47e-16	1.067	0.606238	4.329	7.24e-24	1.434	0.000341756
B6UHF9	Putative uncharacterized protein OS=Zea mays PE=2 SV=1 - [B6UHF9_MAIZE]	34.5	5.78	3.23	3	1				1.197	0.108387	0.356	4.39e-14	0.427	4.34e-10	1.431	0.000367078
B4FQ30	rRNA N-glycosidase OS=Zea mays PE=2 SV=1 - [B4FQ30_MAIZE]	41	8.13	3.12	1	1	catalytic activity		defense response; response to stimulus; metabolic process; regulation of biological process	0.581	2.32e-05	0.809	0.120474	1.993	2.16e-06	1.429	0.000386963
B4FDE1	Eukaryotic translation initiation factor 5A-1/2 OS=Zea mays PE=2 SV=1 - [B4FDE1_MAIZE]	17.4	5.4	31.87	2	2	RNA binding	nucleus	metabolic process; response to stimulus; cell death; defense response; regulation of biological process; cell organization and biogenesis	0.754	0.0277244	0.829	0.169038	1.565	0.00210297	1.421	0.000485945
B8A3M2	Uncharacterized protein OS=Zea mays PE=4 SV=1 - [B8A3M2_MAIZE]	10.8	4.37	18.18	2	1				0.775	0.0469597	0.75	0.0355029	1.383	0.0259823	1.421	0.000485959
B4FL96	Uncharacterized protein OS=Zea mays PE=2 SV=1 - [B4FL96_MAIZE]	27	6.24	6.2	2	1			response to stimulus; development; reproduction; cell differentiation; cell organization and biogenesis; regulation of biological process	1.035	0.75863	0.712	0.0131769	0.978	0.866019	1.417	0.00053816
K7UE26	Putative LIM-type zinc finger domain family protein OS=Zea mays GN=ZEAMMB73_476155 PE=4 SV=1 - [K7UE26_MAIZE]	16.6	8.22	8.11	4	1				0.816	0.11256	0.887	0.378846	1.528	0.00361145	1.402	0.000783935
C0PK92	Uncharacterized protein OS=Zea mays PE=2 SV=1 - [C0PK92_MAIZE]	20.5	6.64	15.43	1	2			defense response; response to stimulus; cell communication; regulation of biological process	0.9	0.411536	0.786	0.0780231	1.224	0.16524	1.398	0.00086119
C0P2J3	Uncharacterized protein OS=Zea mays PE=2 SV=1 - [C0P2J3_MAIZE]	18.6	4.65	37.06	3	6				0.746	0.0225297	0.758	0.0426828	1.424	0.0152094	1.377	0.00148839
B6TKI2	Serine/threonine-protein phosphatase OS=Zea mays PE=2 SV=1 - [B6TKI2_MAIZE]	48.8	6.48	4.51	3	2	catalytic activity	membrane		0.731	0.0144071	0.676	0.00418831	1.276	0.094193	1.376	0.00150394
C0PNX0	Uncharacterized protein OS=Zea mays PE=2 SV=1 - [C0PNX0_MAIZE]	17.1	10.02	6.54	5	1				0.644	0.000609337	0.592	0.000124629	1.264	0.10819	1.373	0.00162129
B6TNR1	Erwinia induced protein 1 OS=Zea mays PE=2 SV=1 - [B6TNR1_MAIZE]	42.6	5.03	7.31	2	1		membrane	metabolic process	0.925	0.546423	0.832	0.177479	1.236	0.145696	1.372	0.00166375
K7V662	Uncharacterized protein OS=Zea mays GN=ZEAMMB73_483608 PE=4 SV=1 - [K7V662_MAIZE]	30	8.18	23.11	1	1				1.488	0.000398906	1.23	0.0977993	1.136	0.382069	1.371	0.00171532
B6T9D1	Putative uncharacterized protein OS=Zea mays PE=2 SV=1 - [B6T9D1_MAIZE]	27.8	4.88	11.65	1	2				0.81	0.0998849	0.86	0.269064	1.456	0.00992942	1.367	0.00186907
B4F8J5	Seed maturation protein OS=Zea mays GN=ZEAMMB73_677867 PE=2 SV=1 - [B4F8J5_MAIZE]	28.3	8.66	11.02	3	1		cytoplasm; endoplasmic reticulum		0.886	0.347865	0.735	0.024075	1.133	0.391662	1.364	0.00202478
K7ULV3	Uncharacterized protein (Fragment) OS=Zea mays GN=ZEAMMB73_450786 PE=4 SV=1 - [K7ULV3_MAIZE]	7.3	7.25	21.54	2	1				0.907	0.446388	0.736	0.0250745	1.108	0.482322	1.362	0.00215261
B4FZI9	Uncharacterized protein OS=Zea mays GN=ZEAMMB73_891797 PE=2 SV=1 - [B4FZI9_MAIZE]	14.7	10.1	11.19	1	1				0.779	0.0510658	0.683	0.005295	1.196	0.21881	1.361	0.00220182
C0HFY9	Uncharacterized protein OS=Zea mays PE=4 SV=1 - [C0HFY9_MAIZE]	12.3	4.7	11.21	4	1	catalytic activity	cytoplasm	metabolic process; response to stimulus; transport; defense response; regulation of biological process	0.954	0.716921	0.692	0.00708797	0.986	0.916871	1.357	0.00241085
K7UNP4	Uncharacterized protein (Fragment) OS=Zea mays GN=ZEAMMB73_426643 PE=4 SV=1 - [K7UNP4_MAIZE]	15.9	6.2	8.03	1	1				0.951	0.696258	0.84	0.200853	1.199	0.212686	1.355	0.00253359
K7UMA0	Programmed cell death protein 5 OS=Zea mays GN=ZEAMMB73_875665 PE=4 SV=1 - [K7UMA0_MAIZE]	14.3	7.43	40.48	2	2				0.709	0.00732999	0.841	0.205091	1.603	0.00118944	1.349	0.00292158
B6SYC2	Uncharacterized protein OS=Zea mays PE=2 SV=1 - [B6SYC2_MAIZE]	69.2	9.48	1.93	1	1				0.659	0.00112159	0.688	0.00621869	1.41	0.0183199	1.347	0.00309255
B4FET7	Uncharacterized protein OS=Zea mays PE=2 SV=1 - [B4FET7_MAIZE]	29.1	9.39	5.7	2	1		membrane		0.882	0.329316	0.978	0.86816	1.495	0.00575282	1.346	0.00317093
B4FYZ0	Histone H2B OS=Zea mays PE=2 SV=1 - [B4FYZ0_MAIZE]	16.1	10.05	55.41	5	1	DNA binding	chromosome; nucleus; organelle lumen; cytoplasm	cell organization and biogenesis; metabolic process	0.716	0.0091094	0.745	0.0311466	1.368	0.0313955	1.346	0.00316354
C0PFT9	Uncharacterized protein OS=Zea mays PE=2 SV=1 - [C0PFT9_MAIZE]	91.5	7.06	1.56	1	1	structural molecule activity; protein binding	membrane; cytoplasm	transport; development; reproduction	0.889	0.357801	0.621	0.000498327	0.988	0.924605	1.344	0.00331903
K7U603	Uncharacterized protein OS=Zea mays GN=ZEAMMB73_905610 PE=4 SV=1 - [K7U603_MAIZE]	86.2	5.68	6.31	1	1				0.802	0.0863099	0.781	0.0708729	1.309	0.0645482	1.342	0.00350019
B4G1F8	Uncharacterized protein OS=Zea mays GN=ZEAMMB73_006738 PE=2 SV=1 - [B4G1F8_MAIZE]	31.4	7.42	38.13	3	2				0.741	0.0194138	0.747	0.033106	1.332	0.0491882	1.336	0.00399476
Q6DUC4	Tousled-like kinase 1 (Fragment) OS=Zea mays PE=2 SV=1 - [Q6DUC4_MAIZE]	71	7.56	1.45	3	1	nucleotide binding; catalytic activity	nucleus; cytoplasm	metabolic process	1.121	0.308235	1.118	0.372927	1.334	0.0479542	1.334	0.00417613
B4FQA5	Uncharacterized protein OS=Zea mays PE=2 SV=1 - [B4FQA5_MAIZE]	24.9	10.73	29.92	5	8	DNA binding	chromosome; nucleus	cell organization and biogenesis; metabolic process	0.711	0.00785392	0.887	0.381526	1.542	0.00291693	1.333	0.00424834
B6UG76	Splicing factor, arginine/serine-rich 2 OS=Zea mays PE=2 SV=1 - [B6UG76_MAIZE]	29.2	11.44	11.02	9	3	nucleotide binding			0.886	0.347061	0.86	0.268273	1.23	0.155143	1.331	0.00453052
K7VB29	Uncharacterized protein OS=Zea mays GN=ZEAMMB73_216217 PE=4 SV=1 - [K7VB29_MAIZE]	44.3	6.52	7.82	1	2				1.063	0.583605	0.809	0.121943	1.014	0.92704	1.329	0.00474996
B4FIB2	Ras protein RIC2 OS=Zea mays GN=ZEAMMB73_477067 PE=2 SV=1 - [B4FIB2_MAIZE]	24	5.73	55.3	8	1	nucleotide binding	nucleus; cytoplasm; vacuole; membrane	cell communication; regulation of biological process; response to stimulus; transport	0.812	0.104297	0.806	0.114446	1.322	0.0556063	1.328	0.00478915
K7UXE7	Uncharacterized protein (Fragment) OS=Zea mays GN=ZEAMMB73_788382 PE=4 SV=1 - [K7UXE7_MAIZE]	10.2	4.88	15.63	4	1				0.765	0.0364487	0.719	0.0160053	1.25	0.125891	1.326	0.00510266
B4FV87	Jasmonate-induced protein OS=Zea mays GN=ZEAMMB73_343006 PE=2 SV=1 - [B4FV87_MAIZE]	34.3	8.69	37.85	6	7		membrane		0.747	0.0229127	0.604	0.000228694	1.115	0.455794	1.326	0.00509498
B4FX63	Uncharacterized protein OS=Zea mays PE=2 SV=1 - [B4FX63_MAIZE]	61.7	8.88	2.7	1	1	protein binding			0.964	0.774608	0.774	0.0616678	1.067	0.660147	1.324	0.00530479
B6TRY2	Starch binding domain containing protein OS=Zea mays PE=2 SV=1 - [B6TRY2_MAIZE]	38.9	4.93	10	2	2	catalytic activity		metabolic process	0.808	0.0969803	0.895	0.41927	1.557	0.00235484	1.319	0.00595103
B8A047	Uncharacterized protein OS=Zea mays GN=ZEAMMB73_220514 PE=2 SV=1 - [B8A047_MAIZE]	59.3	5.31	5.19	2	2		membrane		0.88	0.319707	0.781	0.0712969	1.174	0.270886	1.319	0.00590575
K7VIA7	Nascent polypeptide-associated complex alpha subunit-like protein OS=Zea mays GN=ZEAMMB73_152988 PE=4 SV=1 - [K7VIA7_MAIZE]	22.2	4.41	42.36	3	3				0.794	0.072774	0.934	0.61529	1.555	0.00241198	1.318	0.00609057
B6TFY8	Histone H4 OS=Zea mays PE=3 SV=1 - [B6TFY8_MAIZE]	11.4	11.47	57.28	4	1	DNA binding	chromosome; nucleus; organelle lumen; membrane; cytoplasm	cell organization and biogenesis; metabolic process; response to stimulus	0.977	0.857275	0.803	0.108172	1.086	0.573899	1.318	0.00606764
K7TGA1	Uncharacterized protein OS=Zea mays GN=ZEAMMB73_701491 PE=3 SV=1 - [K7TGA1_MAIZE]	49.3	6.37	19.91	4	3				1.115	0.330051	0.388	4.68e-12	0.534	4.23e-06	1.317	0.00620071
C0HG03	Uncharacterized protein OS=Zea mays PE=2 SV=1 - [C0HG03_MAIZE]	14.7	10.04	8.89	1	1				0.869	0.272481	0.836	0.190377	1.269	0.1024	1.315	0.00652702
B4FV82	Uncharacterized protein OS=Zea mays PE=2 SV=1 - [B4FV82_MAIZE]	32	5.86	20.92	1	3		membrane		0.943	0.646005	0.449	4.77e-09	0.579	6.33e-05	1.314	0.00663631
B6SRE8	VAMP protein SEC22 OS=Zea mays PE=2 SV=1 - [B6SRE8_MAIZE]	23.3	9.1	9.86	2	2		membrane	defense response; response to stimulus	1.055	0.632119	0.573	4.64e-05	0.714	0.0133834	1.311	0.00710419
B6TK17	DREPP2 protein OS=Zea mays PE=2 SV=1 - [B6TK17_MAIZE]	25	4.84	31.8	3	8				0.851	0.2096	0.929	0.587606	1.414	0.0173192	1.31	0.00727694
K7PRK8	Callose synthase OS=Zea mays GN=Tie-dyed2 PE=2 SV=1 - [K7PRK8_MAIZE]	225.8	9.07	6.38	1	2				0.821	0.125417	0.854	0.248027	1.364	0.0332622	1.309	0.00752651
B4FU52	Histone H2A OS=Zea mays PE=2 SV=1 - [B4FU52_MAIZE]	15.7	10.64	30.67	7	2	DNA binding	chromosome; nucleus; organelle lumen	cell organization and biogenesis; metabolic process	0.672	0.00196484	1.025	0.843778	1.973	3.04e-06	1.308	0.00765221
B6U6N6	Translation initiation factor eIF-2B delta subunit OS=Zea mays PE=2 SV=1 - [B6U6N6_MAIZE]	66.6	8.95	2.63	1	1	RNA binding	membrane	metabolic process	1.135	0.257603	0.809	0.120411	0.934	0.614582	1.308	0.00761913
B4FYR2	60S ribosomal protein L28 OS=Zea mays GN=ZEAMMB73_037814 PE=2 SV=1 - [B4FYR2_MAIZE]	16	10.7	45.45	6	4	structural molecule activity	cytoplasm; ribosome	metabolic process	0.846	0.192068	0.908	0.479143	1.254	0.119827	1.307	0.00785797
K7U6Y4	Uncharacterized protein OS=Zea mays GN=ZEAMMB73_967101 PE=4 SV=1 - [K7U6Y4_MAIZE]	50.7	5.06	6.05	1	2				0.798	0.0778163	0.817	0.139427	1.341	0.0441311	1.306	0.0080569
B6SI29	Histone H2A OS=Zea mays PE=2 SV=1 - [B6SI29_MAIZE]	16.3	10.61	33.76	13	2	DNA binding	chromosome; nucleus; organelle lumen; membrane	cell organization and biogenesis; metabolic process	0.782	0.0555457	1.064	0.61896	1.945	4.84e-06	1.305	0.00823786
C0HHC4	Uncharacterized protein OS=Zea mays PE=2 SV=1 - [C0HHC4_MAIZE]	16.8	7.5	36.24	2	4	nucleotide binding; catalytic activity	cytoplasm; vacuole; membrane; extracellular	metabolic process; response to stimulus	0.532	8.48e-07	0.733	0.0229697	1.73	0.000165897	1.305	0.00820746
C0PBB4	Uncharacterized protein OS=Zea mays PE=2 SV=1 - [C0PBB4_MAIZE]	31.6	8.81	7.82	1	1	catalytic activity		metabolic process	1.024	0.833414	1.076	0.559783	1.374	0.0290481	1.304	0.00827915
B6TGS2	Fb27 OS=Zea mays PE=2 SV=1 - [B6TGS2_MAIZE]	21.2	9.99	10.45	1	1		membrane		1.084	0.472398	0.852	0.242823	1.027	0.856103	1.303	0.00857351
C0PC89	Uncharacterized protein OS=Zea mays GN=ZEAMMB73_141373 PE=2 SV=1 - [C0PC89_MAIZE]	17.6	9.57	8	1	1				0.841	0.177116	0.77	0.0563519	1.195	0.220968	1.302	0.00875122
B6TD62	Membrane steroid-binding protein 1 OS=Zea mays PE=2 SV=1 - [B6TD62_MAIZE]	24.6	4.61	31.47	1	4		nucleus; cytoplasm; endoplasmic reticulum; membrane	cell growth; cell organization and biogenesis; regulation of biological process	0.685	0.00319119	0.706	0.010886	1.346	0.0415419	1.301	0.00884527
K7V0N6	Uncharacterized protein OS=Zea mays GN=ZEAMMB73_875093 PE=4 SV=1 - [K7V0N6_MAIZE]	25.4	9.57	10.53	14	1				0.881	0.322873	0.701	0.00939149	1.038	0.801276	1.301	0.00896456
B8A1N1	Uncharacterized protein OS=Zea mays PE=2 SV=1 - [B8A1N1_MAIZE]	27.8	6.46	14.67	2	3				0.631	0.000333906	0.549	1.18e-05	1.768	9.09e-05	1.3	0.00914869
B4FFP0	Uncharacterized protein OS=Zea mays PE=2 SV=1 - [B4FFP0_MAIZE]	14.7	6.25	10.81	2	1				0.727	0.0129043	0.693	0.00729928	1.241	0.138592	1.299	0.00933485
B4FWM3	Uncharacterized protein OS=Zea mays GN=ZEAMMB73_757154 PE=2 SV=1 - [B4FWM3_MAIZE]	72.3	5.05	12.54	2	2	RNA binding			0.785	0.0587741	0.804	0.110742	1.367	0.0319908	1.298	0.00964061
Q8LK07	Histone H1 OS=Zea mays GN=hon101 PE=2 SV=1 - [Q8LK07_MAIZE]	19.9	10.92	29.08	9	6	DNA binding	chromosome; nucleus	cell organization and biogenesis; metabolic process	0.821	0.124232	0.914	0.510348	1.504	0.00506654	1.297	0.00982651
Q94IQ9	Putative methyl-binding domain protein MBD105 OS=Zea mays PE=2 SV=1 - [Q94IQ9_MAIZE]	43.7	4.54	71.13	2	13	DNA binding	nucleus		0.757	0.0302826	0.783	0.0736262	1.327	0.0524226	1.297	0.00967807
B6SZ43	Transcription factor HY5 OS=Zea mays PE=2 SV=1 - [B6SZ43_MAIZE]	14.6	10.59	8.57	8	1	DNA binding; protein binding		metabolic process; regulation of biological process	0.907	0.445791	0.729	0.0210088	1.045	0.763213	1.296	0.00990872
B4F9R8	Uncharacterized protein OS=Zea mays PE=2 SV=1 - [B4F9R8_MAIZE]	27.4	8.91	7.23	2	1		membrane	cell communication; regulation of biological process; response to stimulus; cell growth; cell organization and biogenesis	0.865	0.257609	0.549	1.13e-05	0.82	0.145491	1.294	0.0103217
C0P4E8	Uncharacterized protein OS=Zea mays PE=2 SV=1 - [C0P4E8_MAIZE]	46.6	6.19	20.59	1	8				0.736	0.0169677	0.837	0.192056	1.419	0.0163537	1.293	0.0105601
C0PHM2	Putative leucine-rich repeat protein kinase family protein OS=Zea mays GN=ZEAMMB73_739209 PE=2 SV=1 - [C0PHM2_MAIZE]	69.3	7.69	3.79	1	2	catalytic activity; nucleotide binding	membrane	metabolic process	0.895	0.387316	0.276	5.36e-21	0.4	1.92e-11	1.293	0.0107732
B6SQ06	Casein kinase II subunit beta-4 OS=Zea mays PE=2 SV=1 - [B6SQ06_MAIZE]	29.4	5.02	4.25	10	2	catalytic activity; protein binding; enzyme regulator activity	nucleus; cytoplasm	metabolic process; regulation of biological process; development; reproduction; response to stimulus	1.03	0.788266	1.031	0.810371	1.296	0.0755079	1.292	0.0108939
B6TJ28	Putative uncharacterized protein OS=Zea mays PE=2 SV=1 - [B6TJ28_MAIZE]	31.6	6.83	42.81	1	3		nucleus; cytoplasm		0.805	0.0908675	0.785	0.0769505	1.262	0.110187	1.291	0.0111782
B6T3U2	CUE domain containing protein OS=Zea mays GN=ZEAMMB73_027837 PE=2 SV=1 - [B6T3U2_MAIZE]	20.9	4.31	9.38	2	1	protein binding			0.677	0.00232935	0.853	0.244462	1.628	0.000812712	1.289	0.0116711
B6T4M6	Putative uncharacterized protein OS=Zea mays PE=2 SV=1 - [B6T4M6_MAIZE]	30.9	6.46	30.1	6	7		nucleus; cytoplasm		0.806	0.0923347	0.804	0.111073	1.261	0.111099	1.287	0.0122794
B4FI47	Uncharacterized protein OS=Zea mays PE=2 SV=1 - [B4FI47_MAIZE]	19.9	11.53	19.08	5	3	nucleotide binding; metal ion binding			0.854	0.219939	0.908	0.479211	1.242	0.136779	1.287	0.0122024
C4J6F0	Uncharacterized protein OS=Zea mays PE=2 SV=1 - [C4J6F0_MAIZE]	23.2	10.58	12.11	4	2	nucleotide binding			0.812	0.105279	0.832	0.178381	1.321	0.0562138	1.286	0.0125364
B4F9I5	ATP synthase delta chain OS=Zea mays PE=1 SV=1 - [B4F9I5_MAIZE]	21.4	6.09	13.79	2	1	nucleotide binding; metal ion binding; transporter activity; catalytic activity	cytoplasm; membrane; mitochondrion	metabolic process; response to stimulus; transport	0.773	0.0450873	0.77	0.0562329	1.283	0.0876452	1.285	0.0127872
B4FCT5	Uncharacterized protein OS=Zea mays PE=2 SV=1 - [B4FCT5_MAIZE]	28.1	8.54	7.89	2	2		cytoplasm; membrane		0.479	9.71e-09	0.673	0.00376893	1.806	4.86e-05	1.284	0.0129691
B4FSF8	Uncharacterized protein OS=Zea mays PE=2 SV=1 - [B4FSF8_MAIZE]	15.5	9.96	8.96	2	1			transport	0.739	0.0184837	0.724	0.0184283	1.259	0.113988	1.282	0.0136531
B4FYY2	Uncharacterized protein OS=Zea mays PE=2 SV=1 - [B4FYY2_MAIZE]	38.7	10.04	6.23	1	1	catalytic activity; nucleotide binding			1.045	0.691272	1.219	0.113014	1.497	0.00561864	1.28	0.0142165
B6SLI1	40S ribosomal protein S30 OS=Zea mays GN=ZEAMMB73_869452 PE=4 SV=1 - [B6SLI1_MAIZE]	6.9	12.03	16.13	3	1	structural molecule activity	nucleus; organelle lumen; cytoplasm; ribosome; cytosol	metabolic process	0.833	0.153474	0.838	0.195559	1.308	0.0652507	1.28	0.0140618
K7UJ86	Uncharacterized protein OS=Zea mays GN=ZEAMMB73_186479 PE=3 SV=1 - [K7UJ86_MAIZE]	79.1	8.25	2.65	1	2				1.289	0.0236707	1.119	0.367832	1.113	0.461861	1.279	0.0144259
K7VFK3	Uncharacterized protein OS=Zea mays GN=ZEAMMB73_292734 PE=4 SV=1 - [K7VFK3_MAIZE]	25.3	10.2	6.3	1	1				0.583	2.51e-05	0.536	5.23e-06	0.964	0.785753	1.278	0.0148531
B4FJJ6	Uncharacterized protein OS=Zea mays GN=ZEAMMB73_131996 PE=2 SV=1 - [B4FJJ6_MAIZE]	42.7	10.13	4.06	1	1		cytoplasm		1.114	0.334119	0.531	3.77e-06	0.611	0.000301827	1.278	0.0148203
K7UIZ9	Uncharacterized protein OS=Zea mays GN=ZEAMMB73_508962 PE=4 SV=1 - [K7UIZ9_MAIZE]	42.6	6.11	3.36	1	1				0.971	0.819271	0.92	0.540391	1.213	0.185735	1.277	0.0151035
B6SUH9	Thylakoid lumen protein OS=Zea mays PE=2 SV=1 - [B6SUH9_MAIZE]	27.2	5.47	7.81	1	1	metal ion binding	cytoplasm; membrane	metabolic process	1.216	0.0814012	0.985	0.910125	1.036	0.81203	1.276	0.0155632
B6TPA2	Putative uncharacterized protein OS=Zea mays PE=2 SV=1 - [B6TPA2_MAIZE]	41	9.16	37.18	3	10				0.794	0.0719721	0.811	0.125946	1.337	0.0462117	1.275	0.0159058
B4G0C7	Uncharacterized protein OS=Zea mays PE=2 SV=1 - [B4G0C7_MAIZE]	47.3	6.39	4.21	1	2	protein binding; metal ion binding	nucleus; organelle lumen	metabolic process; response to stimulus; regulation of biological process	0.864	0.253259	0.719	0.0157875	1.064	0.671998	1.275	0.0156971
B6SLE7	Legumin-like protein OS=Zea mays GN=ZEAMMB73_227954 PE=2 SV=1 - [B6SLE7_MAIZE]	37.8	5.9	27.3	1	2	metal ion binding	membrane		0.949	0.686666	0.415	1.29e-10	0.558	1.92e-05	1.274	0.0162662
K7U6R9	Putative cytochrome P450 superfamily protein OS=Zea mays GN=ZEAMMB73_239156 PE=4 SV=1 - [K7U6R9_MAIZE]	55.8	8.66	7.27	1	3				0.733	0.0152511	0.77	0.0558872	1.485	0.00657856	1.273	0.0165613
K7WHU1	Uncharacterized protein (Fragment) OS=Zea mays GN=ZEAMMB73_126422 PE=4 SV=1 - [K7WHU1_MAIZE]	86.5	6.86	1.96	2	1				0.887	0.350036	0.695	0.00777655	1	0.994245	1.273	0.0165785
B6UFC8	Digalactosyldiacylglycerol synthase 1 OS=Zea mays PE=2 SV=1 - [B6UFC8_MAIZE]	89.1	7.4	0.88	1	1	catalytic activity	cytoplasm; mitochondrion; membrane	metabolic process	0.768	0.0400143	0.969	0.815253	1.607	0.00111326	1.272	0.016803
B6TW13	Putative uncharacterized protein OS=Zea mays PE=2 SV=1 - [B6TW13_MAIZE]	24.1	5.15	24.55	1	1		cytoplasm		0.953	0.709974	0.785	0.0764569	1.049	0.745876	1.271	0.0173145
B4FL61	Uncharacterized protein OS=Zea mays PE=2 SV=1 - [B4FL61_MAIZE]	19.9	9.99	5.94	1	1		membrane		1.111	0.345382	0.774	0.0606849	0.887	0.377271	1.271	0.0172227
Q8L8G5	Nucleosome/chromatin assembly factor group A OS=Zea mays GN=nfa102 PE=2 SV=1 - [Q8L8G5_MAIZE]	42.2	4.53	45.95	2	4		nucleus; cytoplasm; membrane	metabolic process; response to stimulus; cell organization and biogenesis	0.807	0.095121	0.851	0.23794	1.427	0.014695	1.27	0.0176789
B4FVH9	Transmembrane emp24 domain-containing protein 10 OS=Zea mays GN=ZEAMMB73_338398 PE=2 SV=1 - [B4FVH9_MAIZE]	23.2	6.64	17.06	1	3		membrane	transport	0.711	0.00781993	0.783	0.0738601	1.403	0.0201694	1.27	0.0173946
B6SQD0	RNA polymerase II transcriptional coactivator KIWI OS=Zea mays PE=4 SV=1 - [B6SQD0_MAIZE]	11.4	9.7	9.71	2	1	DNA binding		metabolic process; regulation of biological process	0.796	0.0750478	0.866	0.294352	1.387	0.024815	1.27	0.0173551
B4F7Y2	Uncharacterized protein OS=Zea mays GN=ZEAMMB73_508504 PE=2 SV=1 - [B4F7Y2_MAIZE]	34.9	5.1	8.87	4	1				0.823	0.127983	0.826	0.162048	1.278	0.0923768	1.27	0.0176983
B4FBG2	Uncharacterized protein OS=Zea mays PE=2 SV=1 - [B4FBG2_MAIZE]	53.9	8.4	2.35	4	1	transporter activity	membrane	transport	0.819	0.120584	0.456	9.18e-09	0.708	0.011391	1.27	0.0174087
B6T1V6	Calmodulin OS=Zea mays PE=2 SV=1 - [B6T1V6_MAIZE]	16.8	4.27	55.7	9	1	metal ion binding	cytoplasm; vacuole; membrane	reproduction; development; regulation of biological process; response to stimulus; cell communication	0.782	0.0549158	0.85	0.235351	1.383	0.0261429	1.268	0.0182617
C0HE67	Uncharacterized protein OS=Zea mays PE=2 SV=1 - [C0HE67_MAIZE]	42	7.4	8.76	1	1				0.736	0.0166856	0.767	0.05258	1.326	0.0529657	1.268	0.0181976
K7U2G5	Ferredoxin-thioredoxin reductase, variable chain OS=Zea mays GN=ZEAMMB73_535534 PE=4 SV=1 - [K7U2G5_MAIZE]	17.1	9.98	10.06	2	1				0.757	0.0297567	1.055	0.670602	1.767	9.13e-05	1.265	0.0195302
C0PE90	Uncharacterized protein OS=Zea mays GN=ZEAMMB73_220282 PE=2 SV=1 - [C0PE90_MAIZE]	48.1	9.51	11.32	2	4		membrane		0.73	0.0139714	0.842	0.208184	1.452	0.0103864	1.265	0.0193314
Q4A1J8	Putative cystatin (Fragment) OS=Zea mays GN=cc3 PE=2 SV=1 - [Q4A1J8_MAIZE]	11.1	6.38	37.11	4	3	enzyme regulator activity	membrane	response to stimulus; cell communication	0.672	0.00189622	0.786	0.0781282	1.392	0.0232465	1.265	0.0195476
B4FBF0	Uncharacterized protein OS=Zea mays PE=2 SV=1 - [B4FBF0_MAIZE]	38.7	4.45	13.15	3	2	DNA binding; protein binding	nucleus	metabolic process; response to stimulus	0.762	0.0340806	0.829	0.170733	1.38	0.0269304	1.265	0.0193558
K7V6Z4	Uncharacterized protein OS=Zea mays GN=ZEAMMB73_560875 PE=4 SV=1 - [K7V6Z4_MAIZE]	21.1	5.26	13.08	1	2				0.893	0.377947	0.86	0.268858	1.221	0.171148	1.265	0.0195523
B8A2Z4	Uncharacterized protein OS=Zea mays PE=2 SV=1 - [B8A2Z4_MAIZE]	54.3	7.55	3.52	3	2	transporter activity	membrane	response to stimulus; transport	1.122	0.303541	0.781	0.0701658	0.946	0.683429	1.265	0.0195996
Q5I204	Brain acid soluble protein 1 OS=Zea mays PE=2 SV=1 - [Q5I204_MAIZE]	38.3	4.55	21.43	1	4	DNA binding	nucleus		0.758	0.030482	0.837	0.193986	1.314	0.0605582	1.264	0.0197484
B6TRK2	Glucan endo-1,3-beta-glucosidase 3 OS=Zea mays PE=2 SV=1 - [B6TRK2_MAIZE]	17.3	5.95	5.75	1	1		membrane		0.768	0.0394938	0.79	0.0846058	1.273	0.0974272	1.264	0.0197446
B6UB08	Uncharacterized protein OS=Zea mays PE=2 SV=1 - [B6UB08_MAIZE]	28.5	5.05	5.24	1	1				0.972	0.826982	0.819	0.143668	1.067	0.659412	1.263	0.0201791
B6TY06	Glycine-rich RNA-binding protein 2 OS=Zea mays PE=2 SV=1 - [B6TY06_MAIZE]	14.3	5.27	32.39	7	4	nucleotide binding			1.093	0.427378	0.903	0.456258	1.082	0.59226	1.262	0.0207993
K7VWM8	Uncharacterized protein OS=Zea mays GN=ZEAMMB73_280035 PE=4 SV=1 - [K7VWM8_MAIZE]	186.6	5.59	2.31	1	1				1.191	0.118932	1.002	0.989284	1.064	0.673026	1.262	0.0208743
K7VAG0	Uncharacterized protein OS=Zea mays GN=ZEAMMB73_468942 PE=4 SV=1 - [K7VAG0_MAIZE]	39.3	8.9	11.99	4	3				0.838	0.168923	0.877	0.337715	1.316	0.059789	1.261	0.0213991
C0HHM6	Uncharacterized protein OS=Zea mays PE=2 SV=1 - [C0HHM6_MAIZE]	37.4	8.51	20.64	7	1	protein binding; catalytic activity	cytoplasm; membrane	cellular homeostasis; regulation of biological process	0.828	0.142455	0.687	0.00602428	1.048	0.747883	1.261	0.0209898
B4FBZ3	Calcineurin B-like protein OS=Zea mays GN=CBL2-2 PE=2 SV=1 - [B4FBZ3_MAIZE]	25.9	4.98	11.11	7	1	metal ion binding	cytoplasm; vacuole; membrane; cytosol; ribosome		0.847	0.196609	0.889	0.387253	1.325	0.0532982	1.26	0.0214123
B6TAF7	Nucleic acid binding protein OS=Zea mays PE=2 SV=1 - [B6TAF7_MAIZE]	58.9	5.35	2.85	1	1	metal ion binding			0.959	0.745462	0.77	0.0556657	1.014	0.926394	1.26	0.0215385
B6TPY5	BcpLH protein OS=Zea mays PE=2 SV=1 - [B6TPY5_MAIZE]	47.5	5.59	4.84	1	2	RNA binding; catalytic activity	membrane	metabolic process	0.777	0.0486906	0.587	0.000100554	1.144	0.356281	1.259	0.0223157
B4FSH6	Uncharacterized protein OS=Zea mays PE=2 SV=1 - [B4FSH6_MAIZE]	22.8	9.44	5.61	1	1		membrane		0.908	0.451609	0.733	0.0233843	1.02	0.894609	1.259	0.0219024
C0P8S9	Uncharacterized protein OS=Zea mays PE=2 SV=1 - [C0P8S9_MAIZE]	39.1	6.25	21.88	1	1	nucleotide binding			0.821	0.123378	0.783	0.0737988	1.171	0.280374	1.258	0.0224449
B6TGH8	Histone H1 OS=Zea mays PE=2 SV=1 - [B6TGH8_MAIZE]	27.9	10.77	19.05	4	4	DNA binding	chromosome; nucleus	cell organization and biogenesis; metabolic process	0.912	0.476297	0.882	0.358268	1.245	0.133363	1.257	0.0229436
C0PIL1	Uncharacterized protein OS=Zea mays PE=2 SV=1 - [C0PIL1_MAIZE]	59.1	5.48	10.62	2	1	protein binding	membrane		0.823	0.129125	0.742	0.0289959	1.136	0.382188	1.257	0.0228279
K7UFT9	Uncharacterized protein OS=Zea mays GN=ZEAMMB73_771415 PE=4 SV=1 - [K7UFT9_MAIZE]	71.9	7.55	4.29	2	1				0.746	0.0223505	0.977	0.862674	1.648	0.000599241	1.256	0.0236405
K7V170	Uncharacterized protein OS=Zea mays GN=ZEAMMB73_133619 PE=4 SV=1 - [K7V170_MAIZE]	167.4	5.45	3.07	2	2				1.1	0.396673	0.914	0.50981	1.046	0.758347	1.256	0.0236193
B6SMJ2	Putative uncharacterized protein OS=Zea mays PE=4 SV=1 - [B6SMJ2_MAIZE]	11.4	7.27	11.65	1	1	catalytic activity	cytoplasm	response to stimulus; regulation of biological process; metabolic process; cell organization and biogenesis	0.895	0.390304	0.743	0.0299942	1.044	0.76989	1.255	0.0240592
Q42446	Uncharacterized protein OS=Zea mays PE=2 SV=1 - [Q42446_MAIZE]	30.8	6.68	6.07	1	1	catalytic activity	extracellular	metabolic process	0.669	0.00173089	0.509	8.11e-07	0.957	0.747075	1.255	0.023946
K7V3P3	Uncharacterized protein OS=Zea mays GN=ZEAMMB73_083596 PE=4 SV=1 - [K7V3P3_MAIZE]	46.8	6.7	6.84	1	2				0.78	0.052144	0.993	0.956774	1.558	0.00233774	1.254	0.0247031
Q8W512	HMG-like nucleosome/chromatin assembly factor D OS=Zea mays GN=nfd101 PE=2 SV=1 - [Q8W512_MAIZE]	14.1	9.13	49.21	3	7	protein binding			0.91	0.465088	0.919	0.538594	1.259	0.113942	1.253	0.0249176
K7TU30	Putative ARM repeat-containing protein containing family protein OS=Zea mays GN=ZEAMMB73_309308 PE=4 SV=1 - [K7TU30_MAIZE]	73.5	6.49	3.36	1	1				1.075	0.518031	0.83	0.173761	0.97	0.822658	1.253	0.024887
B6TP65	Putative uncharacterized protein OS=Zea mays PE=4 SV=1 - [B6TP65_MAIZE]	5.7	4.5	14	3	1				0.938	0.618414	0.918	0.533716	1.229	0.15645	1.252	0.0253505
B6T5B9	60S ribosomal protein L10-3 OS=Zea mays PE=2 SV=1 - [B6T5B9_MAIZE]	24.9	10.24	48.18	5	1	structural molecule activity	cytoplasm; ribosome	metabolic process	1.391	0.00330981	1.265	0.0604027	1.141	0.364904	1.252	0.0256317
B6U7I7	Threonine endopeptidase OS=Zea mays PE=2 SV=1 - [B6U7I7_MAIZE]	19.6	5.68	18.78	3	3		membrane		0.801	0.0833638	0.833	0.181944	1.31	0.0634694	1.251	0.0260044
B6TP77	Glutathione S-transferase GSTU6 OS=Zea mays PE=2 SV=1 - [B6TP77_MAIZE]	29	5	36.33	5	9	protein binding; catalytic activity	membrane		0.72	0.0102853	0.728	0.0202029	1.256	0.11796	1.25	0.0264081
B8A3G8	Uncharacterized protein OS=Zea mays PE=2 SV=1 - [B8A3G8_MAIZE]	14.6	5.95	56.94	7	1	nucleotide binding			1.046	0.689515	0.921	0.546114	1.11	0.475988	1.25	0.0268013
B4FY17	Uncharacterized protein OS=Zea mays PE=2 SV=1 - [B4FY17_MAIZE]	54.9	6.93	2.23	3	1	catalytic activity		metabolic process; cell communication; regulation of biological process; response to stimulus	0.798	0.0788056	0.706	0.0108131	1.108	0.483177	1.25	0.026576
Q9SAQ3	Proliferating cell nuclear antigen OS=Zea mays GN=ZmPCNA2 PE=2 SV=1 - [Q9SAQ3_MAIZE]	29.3	4.75	64.64	3	2	DNA binding; enzyme regulator activity	nucleus; organelle lumen; cytoplasm	metabolic process; regulation of biological process; response to stimulus	0.891	0.367697	0.752	0.0372192	1.058	0.700674	1.25	0.0265683
K7TVS4	Uncharacterized protein OS=Zea mays GN=ZEAMMB73_489339 PE=4 SV=1 - [K7TVS4_MAIZE]	18.1	11.72	8.81	4	1				0.782	0.0547154	0.881	0.353663	1.412	0.0179137	1.249	0.026904
B4FLK4	Uncharacterized protein OS=Zea mays PE=2 SV=1 - [B4FLK4_MAIZE]	38	8.38	3.95	1	1	DNA binding; metal ion binding			0.819	0.118962	0.761	0.0453276	1.163	0.299507	1.249	0.0269388
C4J6F5	Uncharacterized protein OS=Zea mays PE=2 SV=1 - [C4J6F5_MAIZE]	46.8	9.74	2.85	1	1				0.762	0.0341237	0.655	0.00195516	1.076	0.617822	1.249	0.0269997
B4FB09	Uncharacterized protein OS=Zea mays PE=2 SV=1 - [B4FB09_MAIZE]	31.9	9.44	13.03	2	1	RNA binding; metal ion binding			1	0.999244	0.773	0.0599469	0.969	0.812774	1.249	0.0270152
C0PGS3	Uncharacterized protein OS=Zea mays PE=2 SV=1 - [C0PGS3_MAIZE]	52.4	3.94	8.28	1	3	protein binding			0.839	0.172739	0.825	0.159027	1.276	0.0947499	1.248	0.0279111
B6T4Q5	Pro-resilin OS=Zea mays PE=2 SV=1 - [B6T4Q5_MAIZE]	42.7	5.74	23.16	1	2				0.815	0.109908	0.776	0.0643389	1.164	0.298777	1.248	0.0278332
B6SVQ5	Protein Kinase-like protein TMKL1 OS=Zea mays PE=2 SV=1 - [B6SVQ5_MAIZE]	71.3	8.02	2.21	2	1	catalytic activity; protein binding; nucleotide binding	membrane	metabolic process	0.729	0.0137105	0.875	0.32703	1.5	0.00538649	1.247	0.0283071
B6SJB0	60S ribosomal protein L31 OS=Zea mays PE=2 SV=1 - [B6SJB0_MAIZE]	13.8	9.95	45.08	8	2	structural molecule activity	cytoplasm; ribosome	metabolic process	1.046	0.686701	0.973	0.84246	1.325	0.0534675	1.247	0.0280961
B4F7W4	Uncharacterized protein OS=Zea mays PE=2 SV=1 - [B4F7W4_MAIZE]	41.5	5.53	16.67	3	3	catalytic activity; nucleotide binding	cytoplasm		1.116	0.328821	1.029	0.81853	1.014	0.925436	1.247	0.0280076
B6SP06	Glycine-rich protein 2b OS=Zea mays PE=2 SV=1 - [B6SP06_MAIZE]	20.3	6.34	44.71	3	5	DNA binding; RNA binding; metal ion binding	nucleus; organelle lumen; cytoplasm; membrane	metabolic process; regulation of biological process; response to stimulus; development; reproduction	0.857	0.229075	0.715	0.0141239	1.081	0.594316	1.245	0.0294115
K7TWJ7	Putative nucleolin-like family protein OS=Zea mays GN=ZEAMMB73_914233 PE=4 SV=1 - [K7TWJ7_MAIZE]	69.3	5.11	14.22	8	9				0.936	0.609851	0.974	0.844085	1.295	0.0764351	1.244	0.0301302
B4FPQ2	Dihydroneopterin aldolase OS=Zea mays PE=2 SV=1 - [B4FPQ2_MAIZE]	14.6	6.09	21.64	2	2	catalytic activity		metabolic process	0.89	0.362976	0.868	0.299964	1.234	0.149734	1.243	0.0307627
B6TJP1	Ras-related protein RIC2 OS=Zea mays PE=2 SV=1 - [B6TJP1_MAIZE]	23.9	5.73	55.3	10	1	nucleotide binding	nucleus; cytoplasm; vacuole; membrane	cell communication; regulation of biological process; response to stimulus; transport	0.79	0.0666615	0.764	0.0486231	1.203	0.204054	1.243	0.0309028
K7UA15	Uncharacterized protein OS=Zea mays GN=ZEAMMB73_762328 PE=4 SV=1 - [K7UA15_MAIZE]	36.2	6.48	8.39	1	2				0.968	0.803393	0.788	0.0807178	1.014	0.928789	1.243	0.030531
B6THS9	Putative uncharacterized protein OS=Zea mays PE=2 SV=1 - [B6THS9_MAIZE]	21.4	10.33	5.61	1	1	catalytic activity	membrane		0.977	0.855169	0.664	0.00275734	0.847	0.22374	1.243	0.030545
B6TT22	Putative uncharacterized protein OS=Zea mays PE=2 SV=1 - [B6TT22_MAIZE]	25.4	9.23	8.06	1	1				1.046	0.686946	1.009	0.944378	1.201	0.209577	1.242	0.0313641
B6TKR7	Jasmonate-induced protein OS=Zea mays PE=2 SV=1 - [B6TKR7_MAIZE]	33	5.48	33.97	2	8		membrane		1.184	0.132518	0.715	0.0141277	0.727	0.0192566	1.242	0.0313298
B4FL79	Uncharacterized protein OS=Zea mays PE=2 SV=1 - [B4FL79_MAIZE]	22.8	4.42	34.13	5	2		cytoplasm; cytosol; ribosome	response to stimulus	0.833	0.153529	0.975	0.8546	1.387	0.0247818	1.241	0.0317037
K7VA08	Uncharacterized protein OS=Zea mays GN=ZEAMMB73_196374 PE=4 SV=1 - [K7VA08_MAIZE]	66.9	5.3	11.06	4	6				0.811	0.102209	0.78	0.0687006	1.168	0.287625	1.241	0.0321283
B6SWC7	Protein kinase OS=Zea mays PE=2 SV=1 - [B6SWC7_MAIZE]	67.4	9.67	1.5	1	1	catalytic activity; nucleotide binding	membrane	metabolic process	0.835	0.158843	0.965	0.793675	1.437	0.012773	1.24	0.0326431
B6T6E9	LSM7-like OS=Zea mays GN=ZEAMMB73_572847 PE=2 SV=1 - [B6T6E9_MAIZE]	16.9	8.88	21.79	2	2				1.002	0.984234	0.988	0.931193	1.226	0.162362	1.24	0.0328083
K7V853	Uncharacterized protein OS=Zea mays GN=ZEAMMB73_677361 PE=4 SV=1 - [K7V853_MAIZE]	4.2	9.99	39.47	3	2				0.835	0.15984	0.819	0.145077	1.22	0.172852	1.24	0.0325169
B4FNZ2	Tubulin-specific chaperone A OS=Zea mays PE=4 SV=1 - [B4FNZ2_MAIZE]	12.5	5.1	21.43	1	3	protein binding	cytoskeleton	cell division; cell organization and biogenesis	0.74	0.0189234	0.7	0.00901981	1.152	0.333703	1.24	0.032247
B4FA21	Uncharacterized protein OS=Zea mays PE=2 SV=1 - [B4FA21_MAIZE]	70.2	5.86	16.77	2	9	catalytic activity; protein binding; metal ion binding			0.865	0.259436	0.737	0.0258317	1.105	0.493539	1.239	0.0333603
K7VCQ6	Uncharacterized protein OS=Zea mays GN=ZEAMMB73_530785 PE=4 SV=1 - [K7VCQ6_MAIZE]	35.1	6.21	5.63	1	1				0.94	0.630893	0.775	0.0623386	1.024	0.871167	1.239	0.0329059
B4FD93	Uncharacterized protein OS=Zea mays PE=2 SV=1 - [B4FD93_MAIZE]	26.8	10.7	16.86	2	1	DNA binding	chromosome; nucleus	cell organization and biogenesis; metabolic process	0.966	0.789933	1.024	0.851578	1.312	0.0623447	1.238	0.0335885
B4FW94	Uncharacterized protein OS=Zea mays PE=2 SV=1 - [B4FW94_MAIZE]	39	8.29	4.64	4	1	catalytic activity	cytoplasm; Golgi; membrane	metabolic process	0.922	0.52894	0.914	0.511972	1.231	0.154553	1.238	0.0337137
C4IZ87	Uncharacterized protein OS=Zea mays PE=2 SV=1 - [C4IZ87_MAIZE]	26.5	9.09	17.95	10	1	nucleotide binding; DNA binding; catalytic activity; signal transducer activity	nucleus; cytoplasm	metabolic process; cell communication; regulation of biological process; response to stimulus	1.034	0.764003	1.056	0.663787	1.225	0.163171	1.238	0.0342037
C0PA71	Uncharacterized protein OS=Zea mays PE=2 SV=1 - [C0PA71_MAIZE]	42.2	4.54	18	2	4	DNA binding	nucleus		0.766	0.0374096	0.784	0.0759053	1.339	0.0451044	1.237	0.0347913
B4G1E6	Uncharacterized protein OS=Zea mays GN=ZEAMMB73_357615 PE=2 SV=1 - [B4G1E6_MAIZE]	35.9	5.1	19.45	2	2				0.797	0.0764314	0.739	0.0269601	1.149	0.340742	1.236	0.0352519
B4FL49	Transcription factor BTF3 OS=Zea mays PE=2 SV=1 - [B4FL49_MAIZE]	17.7	7.25	49.09	1	5			response to stimulus	0.833	0.153546	0.934	0.615298	1.369	0.0309284	1.235	0.0359079
B7ZX99	Uncharacterized protein OS=Zea mays PE=2 SV=1 - [B7ZX99_MAIZE]	82	6.14	5.97	1	3	nucleotide binding; catalytic activity	membrane	metabolic process	0.825	0.133774	0.795	0.092975	1.207	0.197175	1.235	0.0356198
B4FW18	40S ribosomal protein S28 OS=Zea mays GN=ZEAMMB73_588553 PE=4 SV=1 - [B4FW18_MAIZE]	7.5	11.17	18.46	3	1	structural molecule activity	cytoplasm; ribosome; membrane; cytosol	metabolic process	0.906	0.443434	0.892	0.404021	1.171	0.27984	1.235	0.0357681
B6T191	Uncharacterized protein OS=Zea mays PE=4 SV=1 - [B6T191_MAIZE]	6.7	9.88	33.87	5	2		membrane		0.765	0.036481	0.852	0.242778	1.309	0.0646627	1.233	0.0372594
B4FWT5	Soluble inorganic pyrophosphatase OS=Zea mays PE=2 SV=1 - [B4FWT5_MAIZE]	22.8	5.07	27.36	2	1	metal ion binding; catalytic activity	cytoplasm	metabolic process	0.972	0.823645	1.021	0.868122	1.3	0.0721131	1.233	0.037093
C0PI69	Uncharacterized protein OS=Zea mays PE=2 SV=1 - [C0PI69_MAIZE]	24.2	6.71	8.56	3	1		membrane	transport	0.866	0.262383	0.9	0.443005	1.285	0.0851425	1.233	0.0374959
K7UVK4	Uncharacterized protein OS=Zea mays GN=ZEAMMB73_172323 PE=3 SV=1 - [K7UVK4_MAIZE]	103	6.73	2.15	1	2				0.857	0.229641	0.919	0.534378	1.323	0.0544601	1.232	0.038371
B6T883	Multidomain cystatin OS=Zea mays PE=2 SV=1 - [B6T883_MAIZE]	26.5	6.6	51.03	7	10	enzyme regulator activity; metal ion binding		response to stimulus; metabolic process; regulation of biological process	0.75	0.025082	0.792	0.0873095	1.322	0.055515	1.232	0.0379191
B6TWE3	Putative uncharacterized protein OS=Zea mays PE=2 SV=1 - [B6TWE3_MAIZE]	19.1	10.15	38.25	2	5	DNA binding	chromosome; nucleus	cell organization and biogenesis; metabolic process; regulation of biological process	0.79	0.0653876	0.702	0.00964007	1.15	0.337956	1.232	0.0380592
B6T1G5	Histone H2B OS=Zea mays PE=2 SV=1 - [B6T1G5_MAIZE]	16	10.08	57.72	1	1	DNA binding	chromosome; nucleus; organelle lumen; cytoplasm	cell organization and biogenesis; metabolic process	0.801	0.084255	0.831	0.174965	1.303	0.0696531	1.231	0.038779
B6T2X7	Histone H1 OS=Zea mays PE=2 SV=1 - [B6T2X7_MAIZE]	26.5	10.78	22.61	5	3	DNA binding	chromosome; nucleus	cell organization and biogenesis; metabolic process	0.922	0.528315	0.976	0.859023	1.296	0.0748588	1.231	0.0390847
K7TYZ8	Uncharacterized protein OS=Zea mays GN=ZEAMMB73_643139 PE=3 SV=1 - [K7TYZ8_MAIZE]	87.7	7.61	6.63	2	1				0.946	0.666871	0.928	0.581895	1.21	0.19159	1.231	0.0390299
C0PAK6	Uncharacterized protein OS=Zea mays PE=2 SV=1 - [C0PAK6_MAIZE]	31.3	4.93	17.61	2	4	structural molecule activity	membrane; nucleus		0.756	0.0294232	0.729	0.0207819	1.199	0.212958	1.231	0.0390674
B4FUX9	Uncharacterized protein OS=Zea mays PE=2 SV=1 - [B4FUX9_MAIZE]	19.8	4.68	25.84	1	4				0.824	0.13215	0.793	0.0895043	1.132	0.396184	1.231	0.0391665
C0PP91	Uncharacterized protein OS=Zea mays PE=2 SV=1 - [C0PP91_MAIZE]	42.1	5.62	8.36	5	2	nucleotide binding; catalytic activity	cytoplasm; mitochondrion; membrane	metabolic process; development; reproduction	1.147	0.220881	1.004	0.97699	1.08	0.599969	1.231	0.0389273
B4FN43	Catalytic/ hydrolase isoform 1 OS=Zea mays GN=ZEAMMB73_848919 PE=2 SV=1 - [B4FN43_MAIZE]	27.4	4.97	17.46	2	3	catalytic activity		metabolic process	0.553	3.71e-06	0.801	0.103694	1.581	0.00165772	1.23	0.0395547
B6SLJ8	Putative uncharacterized protein OS=Zea mays PE=4 SV=1 - [B6SLJ8_MAIZE]	12.2	8.28	21.43	7	2	DNA binding	chromosome; nucleus	cell organization and biogenesis; metabolic process	0.714	0.00861628	0.856	0.254677	1.477	0.00741516	1.229	0.0403176
B4FNI7	Uncharacterized protein OS=Zea mays PE=2 SV=1 - [B4FNI7_MAIZE]	30.6	5.44	2.52	4	1		membrane		1.029	0.798104	1.098	0.457398	1.314	0.0606127	1.229	0.0404156
C0P813	Uncharacterized protein OS=Zea mays PE=2 SV=1 - [C0P813_MAIZE]	37	4.79	3.65	1	1	antioxidant activity; catalytic activity; metal ion binding	cytoplasm; membrane	response to stimulus; metabolic process	0.897	0.396426	0.829	0.169531	1.138	0.374774	1.229	0.0406485
C0PB90	Uncharacterized protein OS=Zea mays PE=2 SV=1 - [C0PB90_MAIZE]	26.7	6.43	4.24	4	1	protein binding			0.784	0.0577153	1.617	0.000123247	2.539	1.51e-10	1.228	0.0409298
B6TID7	Putative uncharacterized protein OS=Zea mays PE=2 SV=1 - [B6TID7_MAIZE]	58.4	8.68	1.88	2	1	catalytic activity	membrane; extracellular	response to stimulus; development; reproduction; cell differentiation; cell organization and biogenesis; metabolic process	0.916	0.493323	0.836	0.190779	1.125	0.421571	1.228	0.0409156
C0PC42	Uncharacterized protein OS=Zea mays PE=2 SV=1 - [C0PC42_MAIZE]	68.4	9.16	4.67	2	3	metal ion binding; catalytic activity	membrane	metabolic process; development	0.978	0.862748	0.788	0.0813148	1.003	0.983969	1.228	0.0409994
Q8S4W8	Pyruvate decarboxylase OS=Zea mays GN=pdc3 PE=3 SV=1 - [Q8S4W8_MAIZE]	64.9	6.09	20.5	12	8	metal ion binding; catalytic activity		metabolic process	0.686	0.00329315	0.789	0.0832122	1.377	0.0279167	1.227	0.041808
B6TIS5	Somatic embryogenesis related protein OS=Zea mays PE=2 SV=1 - [B6TIS5_MAIZE]	37.8	9.86	23.46	2	6				0.734	0.0157283	0.768	0.0534336	1.327	0.0524038	1.226	0.0425855
K7TFD3	Uncharacterized protein (Fragment) OS=Zea mays GN=ZEAMMB73_943667 PE=4 SV=1 - [K7TFD3_MAIZE]	21.1	9.76	39.9	5	5				0.832	0.15249	0.742	0.028825	1.122	0.429258	1.226	0.043242
B6T7J1	Uncharacterized protein OS=Zea mays GN=ZEAMMB73_015659 PE=2 SV=1 - [B6T7J1_MAIZE]	28.8	9.99	5.84	2	1				0.827	0.139768	0.664	0.00276703	0.987	0.9182	1.226	0.0427466
K7VXC0	Uncharacterized protein OS=Zea mays GN=ZEAMMB73_183652 PE=4 SV=1 - [K7VXC0_MAIZE]	7.7	7.25	17.57	4	1				0.838	0.169727	0.756	0.041029	1.108	0.484325	1.225	0.0436721
C0PNZ0	Uncharacterized protein OS=Zea mays PE=4 SV=1 - [C0PNZ0_MAIZE]	10.5	10.26	14.89	1	1		membrane		1.015	0.89421	0.74	0.0276538	0.874	0.320251	1.225	0.0434427
B6SVJ7	Hemolysin OS=Zea mays GN=ZEAMMB73_140519 PE=2 SV=1 - [B6SVJ7_MAIZE]	56.5	7.4	2.88	1	1		membrane		0.722	0.0109505	0.78	0.0697383	1.327	0.0521323	1.224	0.0444337
B4FEY3	Uncharacterized protein OS=Zea mays GN=ZEAMMB73_961242 PE=2 SV=1 - [B4FEY3_MAIZE]	35.2	10.59	12.1	5	4	nucleotide binding; metal ion binding			0.913	0.477716	0.986	0.914882	1.252	0.122698	1.224	0.0445066
C0PCZ0	Uncharacterized protein OS=Zea mays PE=2 SV=1 - [C0PCZ0_MAIZE]	66.6	6.79	2.37	1	1			response to stimulus; cell communication; regulation of biological process; development; reproduction; metabolic process; defense response	1.06	0.604754	0.826	0.160852	0.907	0.473647	1.224	0.0445807
Q64HB5	ASF/SF2-like pre-mRNA splicing factor SRP31 OS=Zea mays GN=srp31 PE=4 SV=1 - [Q64HB5_MAIZE]	28.7	9.77	13.44	5	3	nucleotide binding			0.888	0.354942	0.879	0.347188	1.262	0.109867	1.222	0.0464427
B7ZY15	Uncharacterized protein OS=Zea mays GN=ZEAMMB73_110601 PE=2 SV=1 - [B7ZY15_MAIZE]	41.6	8.95	5.36	2	2		membrane; cytoplasm; vacuole	cell growth; cell organization and biogenesis; metabolic process; regulation of biological process	0.944	0.651745	0.713	0.0132362	0.924	0.561819	1.221	0.0473975
B4FIZ5	Uncharacterized protein OS=Zea mays PE=2 SV=1 - [B4FIZ5_MAIZE]	30.3	7.02	22.54	2	4	structural molecule activity	membrane; cytoplasm; Golgi	transport	0.783	0.0561558	0.848	0.229271	1.345	0.0417001	1.22	0.0477362
B4FMH5	Histone H2A OS=Zea mays GN=ZEAMMB73_248482 PE=2 SV=1 - [B4FMH5_MAIZE]	16.5	10.68	33.33	22	2	DNA binding	chromosome; nucleus	cell organization and biogenesis; metabolic process	0.76	0.0319742	0.972	0.837645	1.552	0.00251919	1.218	0.0499912
B4FRS6	Uncharacterized protein OS=Zea mays GN=ZEAMMB73_927884 PE=2 SV=1 - [B4FRS6_MAIZE]	25.6	4.87	21.67	1	5		membrane		0.853	0.215621	0.868	0.300991	1.197	0.218292	1.218	0.0497
B4FB55	Ras-related protein ARA-3 OS=Zea mays PE=2 SV=1 - [B4FB55_MAIZE]	23.9	8.22	56.28	11	2	nucleotide binding		cell communication; regulation of biological process; response to stimulus; transport	0.913	0.477798	0.825	0.158997	1.033	0.823673	1.218	0.05034
K7V657	Uncharacterized protein OS=Zea mays GN=ZEAMMB73_327204 PE=4 SV=1 - [K7V657_MAIZE]	15.7	10.87	21.74	3	3				0.923	0.533717	0.983	0.901909	1.3	0.0719868	1.217	0.051016
B6UFQ1	Putative uncharacterized protein OS=Zea mays PE=4 SV=1 - [B6UFQ1_MAIZE]	6.7	4.72	39.34	5	2				0.839	0.172821	0.858	0.263347	1.248	0.12855	1.217	0.0512617
Q41796	Calmodulin-binding protein (Fragment) OS=Zea mays PE=2 SV=1 - [Q41796_MAIZE]	14.6	5.33	21.71	2	1				0.943	0.649196	0.868	0.299861	1.123	0.428372	1.217	0.0510392
B6STE5	Peptidyl-prolyl cis-trans isomerase OS=Zea mays PE=2 SV=1 - [B6STE5_MAIZE]	16.4	8.79	18.71	2	1	catalytic activity	cytoplasm; vacuole	metabolic process	0.809	0.0979346	0.706	0.0109168	1.065	0.66762	1.217	0.0510416
K7UPH5	Putative LIM-type zinc finger domain family protein OS=Zea mays GN=ZEAMMB73_602980 PE=4 SV=1 - [K7UPH5_MAIZE]	156.5	4.68	0.96	1	1				0.956	0.726543	0.733	0.0234344	0.936	0.626886	1.217	0.0508585
B4FA46	Uncharacterized protein OS=Zea mays PE=2 SV=1 - [B4FA46_MAIZE]	38.7	8	3.33	1	1		membrane		0.965	0.782211	0.718	0.0152723	0.907	0.474375	1.217	0.0509645
B6T4U8	Calmodulin OS=Zea mays GN=ZEAMMB73_126893 PE=2 SV=1 - [B6T4U8_MAIZE]	16.5	4.96	73.65	1	5	metal ion binding	nucleus; cytoplasm; membrane	response to stimulus	0.85	0.205167	0.847	0.224517	1.19	0.232567	1.216	0.0523086
C0PDL0	Uncharacterized protein OS=Zea mays PE=4 SV=1 - [C0PDL0_MAIZE]	11	4.88	24.51	1	1	protein binding			1.151	0.210944	1.116	0.381683	1.182	0.251012	1.216	0.051833
B7ZWX0	Uncharacterized protein OS=Zea mays PE=2 SV=1 - [B7ZWX0_MAIZE]	39.1	6.68	4	1	1	catalytic activity		metabolic process	1.122	0.302918	1.065	0.617879	1.156	0.321331	1.216	0.0524416
B4FYZ7	Uncharacterized protein OS=Zea mays PE=2 SV=1 - [B4FYZ7_MAIZE]	67	8.41	1.49	1	1	protein binding	cytoplasm; vacuole; cytosol; membrane	cell organization and biogenesis; development	0.916	0.492563	0.861	0.273148	1.146	0.349731	1.216	0.0519103
K7TL57	Uncharacterized protein OS=Zea mays GN=ZEAMMB73_336389 PE=4 SV=1 - [K7TL57_MAIZE]	12	11.02	40.37	5	4				1.159	0.187173	0.899	0.437946	0.991	0.946022	1.216	0.0515183
K7U8G3	Uncharacterized protein OS=Zea mays GN=ZEAMMB73_326327 PE=3 SV=1 - [K7U8G3_MAIZE]	36.2	9.42	4.34	2	1				0.92	0.514494	0.736	0.0253039	0.976	0.855118	1.216	0.0523928
B4FLU7	Uncharacterized protein OS=Zea mays PE=2 SV=1 - [B4FLU7_MAIZE]	41.6	6.74	5	3	1				0.898	0.401578	1.094	0.471364	1.484	0.00671356	1.214	0.0535603
B6TFH8	Pinin/SDK/memA/ protein conserved region containing protein OS=Zea mays PE=2 SV=1 - [B6TFH8_MAIZE]	46.9	6.05	10.71	3	4				0.881	0.32248	0.814	0.131328	1.244	0.134242	1.214	0.053772
B6T5C1	Cofactor required for Sp1 transcriptional activation subunit 9 OS=Zea mays PE=2 SV=1 - [B6T5C1_MAIZE]	20.1	7.21	6.9	2	1		nucleus; organelle lumen	metabolic process; regulation of biological process	0.93	0.574665	0.945	0.677255	1.234	0.148495	1.213	0.055428
B6TLN1	Glucan endo-1,3-beta-glucosidase 3 OS=Zea mays PE=2 SV=1 - [B6TLN1_MAIZE]	53.6	5.83	17.17	2	2	catalytic activity	membrane	metabolic process	0.903	0.425738	0.904	0.457881	1.217	0.177921	1.213	0.0550728
B4FBW7	Calmodulin OS=Zea mays GN=ZEAMMB73_200881 PE=2 SV=1 - [B4FBW7_MAIZE]	16.8	4.27	55.7	17	1	metal ion binding	cytoplasm; vacuole; membrane	reproduction; development; regulation of biological process; response to stimulus; cell communication	0.872	0.287227	0.838	0.195162	1.188	0.23757	1.213	0.0548681
K7V5S4	Uncharacterized protein OS=Zea mays GN=ZEAMMB73_588774 PE=4 SV=1 - [K7V5S4_MAIZE]	26.7	6.8	8.79	3	1				0.862	0.247234	0.92	0.542585	1.297	0.0745601	1.212	0.0564039
B4FR90	Uncharacterized protein OS=Zea mays PE=2 SV=1 - [B4FR90_MAIZE]	40.4	5.85	40.21	3	4		nucleus; cytoplasm; membrane		0.901	0.419188	0.864	0.284343	1.242	0.137441	1.212	0.0561094
K7UBL3	Uncharacterized protein OS=Zea mays GN=ZEAMMB73_070689 PE=4 SV=1 - [K7UBL3_MAIZE]	45.2	9.42	11.54	11	4				0.836	0.161854	0.824	0.15738	1.239	0.142049	1.212	0.055779
B4FPT8	60S ribosomal protein L10-3 OS=Zea mays PE=2 SV=1 - [B4FPT8_MAIZE]	24.9	10.24	48.18	4	1	structural molecule activity	nucleus; organelle lumen; cytoplasm; vacuole; ribosome; membrane; cytosol	metabolic process; response to stimulus	0.978	0.862351	0.962	0.776949	1.195	0.221071	1.212	0.0562915
C4IY41	Uncharacterized protein OS=Zea mays PE=2 SV=1 - [C4IY41_MAIZE]	26.8	9.29	8.44	4	2				1.167	0.16839	1.132	0.323734	1.178	0.261421	1.212	0.0560597
B6TZG5	Fasciclin-like arabinogalactan protein 10 OS=Zea mays PE=2 SV=1 - [B6TZG5_MAIZE]	44	7.21	21.21	1	9				0.787	0.0620906	0.817	0.140491	1.284	0.0860449	1.211	0.0573368
B4FTP3	Uncharacterized protein OS=Zea mays PE=2 SV=1 - [B4FTP3_MAIZE]	38.1	6.13	25.08	5	8	nucleotide binding			0.889	0.358439	0.886	0.375175	1.221	0.170268	1.211	0.0573723
K7V4M0	Putative peptidase M48 family protein OS=Zea mays GN=ZEAMMB73_867036 PE=4 SV=1 - [K7V4M0_MAIZE]	65.5	8.91	6.23	1	1				1.028	0.802181	0.905	0.464008	1.068	0.654789	1.21	0.0577582
B6TF18	Membrane steroid-binding protein 1 OS=Zea mays PE=4 SV=1 - [B6TF18_MAIZE]	11	5.52	62.5	3	5				0.948	0.678752	0.724	0.0181984	0.92	0.537186	1.21	0.0578332
B6T1S6	HMG type nucleosome/chromatin assembly factor DNucleasome/chromatin assembly factor D protein NFD106 OS=Zea mays GN=ZEAMMB73_846021 PE=2 SV=1 - [B6T1S6_MAIZE]	23.5	5.67	8.49	3	2	protein binding			0.731	0.0143602	0.809	0.122063	1.387	0.0245619	1.209	0.0590149
B6SVI7	Transcription factor BTF3 OS=Zea mays PE=2 SV=1 - [B6SVI7_MAIZE]	18.5	5.71	54.44	4	6			response to stimulus	0.812	0.104698	0.887	0.37895	1.308	0.065165	1.208	0.0608444
K7U574	Uncharacterized protein OS=Zea mays GN=ZEAMMB73_654352 PE=4 SV=1 - [K7U574_MAIZE]	27.5	7.47	5.1	1	1				0.827	0.139098	0.803	0.109221	1.176	0.267351	1.208	0.0609271
C4IZ64	Uncharacterized protein OS=Zea mays GN=ZEAMMB73_831324 PE=2 SV=1 - [C4IZ64_MAIZE]	20.5	4.63	16.94	2	3	DNA binding		metabolic process; regulation of biological process	0.754	0.0275467	0.859	0.265905	1.24	0.139257	1.207	0.0620367
K7UCK7	Uncharacterized protein OS=Zea mays GN=ZEAMMB73_692678 PE=4 SV=1 - [K7UCK7_MAIZE]	23.9	5.33	5.65	4	1				0.961	0.758302	0.919	0.535977	1.157	0.316845	1.207	0.0611646
B4FMS0	NHP2-like protein 1 OS=Zea mays PE=2 SV=1 - [B4FMS0_MAIZE]	13.7	7.12	38.58	4	2	RNA binding	nucleus; organelle lumen		1.037	0.744676	1.172	0.205065	1.481	0.007023	1.206	0.0624111
B6TJW9	Putative uncharacterized protein OS=Zea mays PE=2 SV=1 - [B6TJW9_MAIZE]	29.8	9.14	2.58	3	1				0.861	0.24431	0.95	0.704828	1.333	0.0484824	1.206	0.062834
K7UXP8	Uncharacterized protein OS=Zea mays GN=ZEAMMB73_583958 PE=4 SV=1 - [K7UXP8_MAIZE]	34	8.92	4.25	1	1				0.896	0.394909	0.943	0.669228	1.272	0.0990182	1.206	0.0631975
C4J4H6	Uncharacterized protein OS=Zea mays PE=2 SV=1 - [C4J4H6_MAIZE]	58.1	8.03	5.7	4	2	catalytic activity	membrane	metabolic process	1.24	0.0554406	0.795	0.0927015	0.849	0.230288	1.206	0.0622173
K7VLT4	Calmodulin binding protein isoform 1 OS=Zea mays GN=ZEAMMB73_496641 PE=4 SV=1 - [K7VLT4_MAIZE]	63.7	9.79	2.06	1	2				0.737	0.017103	0.933	0.609712	1.529	0.00353363	1.205	0.0642667
C0PEX1	Uncharacterized protein OS=Zea mays PE=4 SV=1 - [C0PEX1_MAIZE]	12.4	4.96	8.26	1	1	protein binding		cell organization and biogenesis	0.719	0.0101069	0.846	0.21984	1.42	0.0160078	1.205	0.0641457
C0PAR7	Uncharacterized protein OS=Zea mays PE=4 SV=1 - [C0PAR7_MAIZE]	12.9	9.99	13.04	4	2	catalytic activity; metal ion binding	cytoplasm; mitochondrion; membrane	response to stimulus; metabolic process	0.832	0.152466	0.894	0.412449	1.309	0.0644654	1.205	0.0635055
B4G1Z2	Uncharacterized protein OS=Zea mays GN=ZEAMMB73_814447 PE=2 SV=1 - [B4G1Z2_MAIZE]	34.1	6.65	16.5	5	4	catalytic activity	extracellular; cytoplasm; membrane	metabolic process; response to stimulus; cell growth; cell organization and biogenesis	0.825	0.133484	0.929	0.587894	1.225	0.16391	1.205	0.0638267
C0PF75	Uncharacterized protein OS=Zea mays PE=2 SV=1 - [C0PF75_MAIZE]	22.3	7.84	6.19	3	1				0.967	0.792524	0.789	0.0830951	0.986	0.91462	1.205	0.0640057
K7VYY7	Uncharacterized protein OS=Zea mays GN=ZEAMMB73_431694 PE=4 SV=1 - [K7VYY7_MAIZE]	27.7	5.45	5.02	4	1				0.787	0.0612763	0.88	0.349431	1.35	0.0393166	1.204	0.0651497
B6T2D2	Putative uncharacterized protein OS=Zea mays PE=4 SV=1 - [B6T2D2_MAIZE]	9.8	9.41	13.48	2	1				0.828	0.141098	0.814	0.132667	1.187	0.239943	1.204	0.0649673
B4FM15	60S ribosomal protein L28 isoform 1 OS=Zea mays GN=ZEAMMB73_436369 PE=2 SV=1 - [B4FM15_MAIZE]	16.3	10.55	27.4	3	2	structural molecule activity	cytoplasm; ribosome; membrane; cytosol	metabolic process	1.003	0.973121	0.968	0.811082	1.096	0.531766	1.204	0.0652182
B4FI75	Uncharacterized protein OS=Zea mays PE=2 SV=1 - [B4FI75_MAIZE]	15.9	5.48	17.69	5	2				0.924	0.538183	0.935	0.62012	1.324	0.0538716	1.203	0.066196
B6TDG8	Putative uncharacterized protein OS=Zea mays PE=2 SV=1 - [B6TDG8_MAIZE]	14.5	10.08	6.25	3	1				0.805	0.0906645	0.763	0.048228	1.143	0.358687	1.203	0.066527
B4FTQ4	Ras-related protein ARA-3 OS=Zea mays PE=2 SV=1 - [B4FTQ4_MAIZE]	23.8	7.11	55.14	14	2	nucleotide binding		cell communication; regulation of biological process; response to stimulus; transport	1.118	0.319502	0.903	0.456163	0.986	0.915078	1.203	0.0659162
K7TYU8	Putative DUF231 domain containing family protein OS=Zea mays GN=ZEAMMB73_548868 PE=4 SV=1 - [K7TYU8_MAIZE]	29.1	8.35	4.23	6	1				1.162	0.181267	0.847	0.223454	0.879	0.343154	1.203	0.0661309
B6SS02	Plastidic phosphate translocator-like protein1 OS=Zea mays PE=2 SV=1 - [B6SS02_MAIZE]	38.9	9.01	4.23	3	1		membrane		1.067	0.559427	0.844	0.21406	0.953	0.720148	1.202	0.0671042
K7UQ77	Thioredoxin h-like protein OS=Zea mays GN=ZEAMMB73_321862 PE=4 SV=1 - [K7UQ77_MAIZE]	10.3	4.88	28.13	7	3				0.661	0.00121935	0.857	0.259203	1.579	0.00169273	1.201	0.0689106
B6TRV0	Membrane steroid-binding protein 1 OS=Zea mays PE=2 SV=1 - [B6TRV0_MAIZE]	20.8	4.7	27.84	3	3				0.769	0.0400701	0.789	0.0832913	1.348	0.0403847	1.201	0.0692346
B6SJS7	Transcription factor BTF3 OS=Zea mays PE=2 SV=1 - [B6SJS7_MAIZE]	18	5.73	29.45	3	2			response to stimulus	0.853	0.216658	0.907	0.47599	1.28	0.0903481	1.201	0.0687739
Q64HC2	ASF/SF2-like pre-mRNA splicing factor SRP32 OS=Zea mays GN=srp32 PE=4 SV=1 - [Q64HC2_MAIZE]	28.9	10.27	38.52	9	8	nucleotide binding			0.867	0.267414	0.895	0.416234	1.28	0.0903972	1.2	0.0696911
K7ULI1	Uncharacterized protein OS=Zea mays GN=ZEAMMB73_172883 PE=4 SV=1 - [K7ULI1_MAIZE]	84.2	5.02	10.5	1	7				0.904	0.430511	0.877	0.337002	1.162	0.303393	1.2	0.0703032
B6TXC0	Aldehyde dehydrogenase OS=Zea mays PE=2 SV=1 - [B6TXC0_MAIZE]	53.9	8.79	9	6	3	catalytic activity	cytoplasm; endoplasmic reticulum; membrane	metabolic process	0.729	0.0135747	0.851	0.237292	1.35	0.039278	1.199	0.0717857
C4J0P4	Uncharacterized protein OS=Zea mays PE=2 SV=1 - [C4J0P4_MAIZE]	33.5	6.23	5.92	1	1				1.022	0.844274	0.842	0.207535	0.99	0.937985	1.199	0.0713066
C0HG11	Uncharacterized protein OS=Zea mays PE=2 SV=1 - [C0HG11_MAIZE]	48.2	5.34	3.44	1	1	transporter activity	membrane	transport	1.038	0.734449	0.661	0.00244775	0.764	0.0487198	1.198	0.0719705
C0HET0	Uncharacterized protein OS=Zea mays GN=ZEAMMB73_229044 PE=2 SV=1 - [C0HET0_MAIZE]	67.9	8.6	16.83	2	6	protein binding	membrane; cytoplasm; cytoskeleton	development	0.878	0.31158	0.925	0.566135	1.186	0.242851	1.197	0.0735278
B6U4L5	Putative uncharacterized protein OS=Zea mays PE=2 SV=1 - [B6U4L5_MAIZE]	52.3	5.82	13.84	2	6	catalytic activity	membrane	metabolic process	0.877	0.307978	0.852	0.241672	1.156	0.321319	1.197	0.0737108
B4FAZ6	Adaptin ear-binding coat-associated protein 2 OS=Zea mays PE=2 SV=1 - [B4FAZ6_MAIZE]	30.4	7.02	8.8	1	2		membrane	transport	1.02	0.86013	0.939	0.642991	1.104	0.497326	1.197	0.0744634
B6SQN8	Protein phosphatase inhibitor 2 containing protein OS=Zea mays PE=2 SV=1 - [B6SQN8_MAIZE]	18.3	4.79	18.18	2	2	enzyme regulator activity		cell communication; regulation of biological process; response to stimulus; metabolic process	0.992	0.949454	0.887	0.379963	1.074	0.627645	1.197	0.0734524
O22632	Nitrate-induced NOI protein OS=Zea mays GN=ZEAMMB73_378134 PE=4 SV=1 - [O22632_MAIZE]	8.7	5.48	26.25	1	1		membrane		0.978	0.862683	0.797	0.0975033	0.978	0.868983	1.197	0.0742315
C0PC40	Uncharacterized protein OS=Zea mays PE=2 SV=1 - [C0PC40_MAIZE]	52.8	5.88	2.5	1	1	catalytic activity; metal ion binding		metabolic process	0.097	3.85e-74	0.558	2.06e-05	6.903	2.92e-40	1.196	0.0759767
B6TAA7	Chaperonin OS=Zea mays PE=3 SV=1 - [B6TAA7_MAIZE]	10.6	7.25	49.48	1	3	metal ion binding	cytoplasm; mitochondrion	metabolic process; response to stimulus	0.79	0.0659363	0.897	0.428385	1.36	0.0349639	1.194	0.07795
B4FL64	Ribosomal protein L19 OS=Zea mays PE=2 SV=1 - [B4FL64_MAIZE]	24.1	11.44	32.37	7	1	structural molecule activity	nucleus; organelle lumen; cytoplasm; ribosome; membrane; cytosol	metabolic process	0.985	0.909194	0.903	0.453026	1.087	0.567323	1.194	0.0780077
P93804	Phosphoglucomutase, cytoplasmic 1 OS=Zea mays PE=2 SV=2 - [PGMC1_MAIZE]	63.1	5.72	45.63	1	2	metal ion binding; catalytic activity	nucleus; cytoplasm; cytosol; membrane	metabolic process; response to stimulus; development	1.071	0.537648	0.94	0.653082	1.05	0.737781	1.194	0.0785423
B6TUC4	Glycine-rich RNA-binding protein 2 OS=Zea mays PE=2 SV=1 - [B6TUC4_MAIZE]	15.6	9.04	23.53	3	3	nucleotide binding			1.004	0.96917	0.78	0.0692159	0.992	0.947862	1.194	0.0774401
C4IYE7	Uncharacterized protein OS=Zea mays PE=2 SV=1 - [C4IYE7_MAIZE]	53.6	7.2	6.64	4	2	protein binding	cytoplasm; Golgi; membrane	cell organization and biogenesis	0.967	0.796795	0.962	0.778017	1.156	0.321309	1.193	0.0792899
B4FYW9	Uncharacterized protein OS=Zea mays PE=2 SV=1 - [B4FYW9_MAIZE]	45.1	8.82	3.49	1	1				0.918	0.505756	0.866	0.293395	1.129	0.406426	1.193	0.0788617
B6SVX1	N6-adenosine-methyltransferase MT-A70-like protein OS=Zea mays PE=2 SV=1 - [B6SVX1_MAIZE]	77.8	7.3	1.85	1	1	catalytic activity	cytoplasm; membrane; nucleus; organelle lumen	metabolic process	0.882	0.329085	0.804	0.109719	1.089	0.55979	1.193	0.079893
B6TWB5	Uncharacterized protein OS=Zea mays PE=2 SV=1 - [B6TWB5_MAIZE]	26.5	8.56	6.03	1	1				0.787	0.0621401	0.7	0.00903126	1.063	0.676407	1.193	0.0792474
B4FXU7	Uncharacterized protein OS=Zea mays PE=2 SV=1 - [B4FXU7_MAIZE]	21.5	7.36	14.58	10	1		membrane		0.604	8.37e-05	0.857	0.259259	1.695	0.000288922	1.192	0.0815542
B6T3N0	Seed specific protein Bn15D14A OS=Zea mays GN=ZEAMMB73_925072 PE=2 SV=1 - [B6T3N0_MAIZE]	42.4	5.76	8.82	1	1				0.904	0.434401	0.864	0.284605	1.141	0.365162	1.192	0.0810548
Q9FRX0	Bundle sheath cell specific protein 1 OS=Zea mays GN=BSP1 PE=2 SV=1 - [Q9FRX0_MAIZE]	15.1	7.39	31.11	4	3			response to stimulus	1.037	0.742755	0.79	0.0843636	1.015	0.923532	1.192	0.0811463
B4FS59	Uncharacterized protein OS=Zea mays PE=2 SV=1 - [B4FS59_MAIZE]	41.1	6.02	6.6	1	2	protein binding; metal ion binding	membrane; nucleus	response to stimulus	0.838	0.1692	0.995	0.970662	1.417	0.0167383	1.191	0.0830536
B4FFP6	Transcription factor BTF3 OS=Zea mays PE=2 SV=1 - [B4FFP6_MAIZE]	17.3	8.85	43.04	2	7			response to stimulus	0.859	0.23738	0.938	0.639758	1.285	0.0850897	1.191	0.0828267
K7UEC2	Uncharacterized protein OS=Zea mays GN=ZEAMMB73_131914 PE=4 SV=1 - [K7UEC2_MAIZE]	109.1	4.39	1.52	1	1				0.88	0.319143	0.776	0.0638869	1.053	0.724753	1.191	0.0824978
Q9ST24	Uncharacterized protein OS=Zea mays GN=ZmGR2b PE=2 SV=1 - [Q9ST24_MAIZE]	19.3	4.78	5.11	2	1				0.677	0.00237545	1.02	0.875062	1.796	5.72e-05	1.19	0.0840817
B6TU78	Glucan endo-1,3-beta-glucosidase 7 OS=Zea mays PE=2 SV=1 - [B6TU78_MAIZE]	45.3	5.95	5.66	1	2	catalytic activity		metabolic process	0.803	0.0871517	0.85	0.233293	1.355	0.0370894	1.19	0.084592
B6TDM3	Syntaxin 132 OS=Zea mays PE=1 SV=1 - [B6TDM3_MAIZE]	34.5	7.49	20.39	1	1	protein binding	membrane	transport	0.836	0.162131	0.933	0.61412	1.332	0.048817	1.19	0.0837695
K7UC28	Uncharacterized protein OS=Zea mays GN=ZEAMMB73_125375 PE=4 SV=1 - [K7UC28_MAIZE]	28.4	5.19	12.65	2	3				0.874	0.293155	0.942	0.659366	1.25	0.126206	1.19	0.0839209
B4FXD1	Uncharacterized protein OS=Zea mays GN=ZEAMMB73_063064 PE=2 SV=1 - [B4FXD1_MAIZE]	32.8	8.15	17.83	3	2	protein binding		metabolic process	0.939	0.622929	0.938	0.637656	1.184	0.246474	1.19	0.0838663
Q1KKI6	Ribosomal protein S2 OS=Zea mays subsp. mays GN=rps2A PE=4 SV=1 - [Q1KKI6_MAIZE]	60.8	9.32	1.51	1	1	structural molecule activity	cytoplasm; mitochondrion; ribosome	metabolic process; cell communication; regulation of biological process; response to stimulus	1.042	0.708919	1.012	0.926053	1.158	0.316169	1.19	0.0843615
C0P8U6	Uncharacterized protein OS=Zea mays PE=2 SV=1 - [C0P8U6_MAIZE]	81.9	5.4	5.62	2	3	catalytic activity	membrane	metabolic process	0.852	0.212116	0.838	0.196483	1.107	0.486171	1.19	0.0842703
B6TMV9	Cysteine protease 1 OS=Zea mays PE=2 SV=1 - [B6TMV9_MAIZE]	49.5	6.05	4.76	3	2	catalytic activity		metabolic process	0.801	0.0843989	0.932	0.605266	1.391	0.0235078	1.189	0.0849619
B6T3V3	Mitochondrial import receptor subunit TOM22 OS=Zea mays PE=4 SV=1 - [B6T3V3_MAIZE]	9.8	9.41	15.96	2	2		cytoplasm; mitochondrion; membrane	transport	0.808	0.0969474	0.865	0.288763	1.343	0.0427504	1.189	0.085516
B4FW95	Uncharacterized protein OS=Zea mays PE=2 SV=1 - [B4FW95_MAIZE]	74.5	9.8	2.4	2	1	transporter activity	membrane	transport; cell death; defense response; response to stimulus	1.169	0.163126	0.762	0.0464562	0.776	0.0629268	1.189	0.0860171
K7VKJ3	Uncharacterized protein OS=Zea mays GN=ZEAMMB73_810568 PE=4 SV=1 - [K7VKJ3_MAIZE]	11.3	9.51	16	2	1				0.906	0.441116	1.327	0.0237946	1.745	0.000131586	1.188	0.0869746
K7VHP9	Uncharacterized protein OS=Zea mays GN=ZEAMMB73_471544 PE=4 SV=1 - [K7VHP9_MAIZE]	12.4	5.07	8.85	2	1				0.721	0.0108582	0.918	0.533242	1.516	0.00425776	1.188	0.0869864
B4FND7	Uncharacterized protein OS=Zea mays PE=2 SV=1 - [B4FND7_MAIZE]	29.5	10.7	16.28	3	3	nucleotide binding			0.947	0.670125	1.027	0.835169	1.216	0.179674	1.188	0.0873584
B4FIA6	Histone H2A OS=Zea mays PE=2 SV=1 - [B4FIA6_MAIZE]	13.9	10.23	40	7	3	DNA binding	chromosome; nucleus; organelle lumen	cell organization and biogenesis; metabolic process; response to stimulus	0.898	0.40008	0.888	0.38518	1.184	0.247509	1.188	0.0874776
Q8RUA7	Heat shock factor-binding protein 1 OS=Zea mays GN=hsbp1 PE=1 SV=1 - [Q8RUA7_MAIZE]	8.6	4.36	65.38	3	4			response to stimulus	0.768	0.0395374	0.767	0.0524098	1.151	0.33382	1.188	0.0867177
K7VQB2	Uncharacterized protein OS=Zea mays GN=ZEAMMB73_349753 PE=4 SV=1 - [K7VQB2_MAIZE]	46.8	8.43	7.16	1	2				1.107	0.363856	0.998	0.98739	1.073	0.629654	1.188	0.0875964
B4FGA5	Small nuclear ribonucleoprotein G OS=Zea mays GN=ZEAMMB73_159101 PE=4 SV=1 - [B4FGA5_MAIZE]	8.9	9.19	48.75	5	4	structural molecule activity	nucleus; organelle lumen		0.944	0.656226	0.877	0.337896	1.07	0.645056	1.188	0.0868828
B6SJJ1	60S ribosomal protein L31 OS=Zea mays PE=2 SV=1 - [B6SJJ1_MAIZE]	14	9.85	44.72	8	2	structural molecule activity	cytoplasm; ribosome; membrane; cytosol	metabolic process	0.937	0.614281	1.033	0.798248	1.351	0.038921	1.187	0.088371
B6TMR7	THO complex subunit 4 OS=Zea mays PE=2 SV=1 - [B6TMR7_MAIZE]	26.8	10.05	33.99	5	3	nucleotide binding			0.805	0.0909724	0.901	0.444882	1.305	0.0679193	1.187	0.0881704
B6TQ43	Seed maturation protein OS=Zea mays PE=2 SV=1 - [B6TQ43_MAIZE]	31	8.22	19.43	3	3		cytoplasm; endoplasmic reticulum; membrane		0.936	0.609568	0.904	0.461665	1.145	0.35406	1.187	0.0882289
B6TRF8	1-(5-phosphoribosyl)-5-[(5-phosphoribosylamino)methylideneamino]imi dazole-4-carboxamide isomerase OS=Zea mays PE=2 SV=1 - [B6TRF8_MAIZE]	33.5	7.46	8.79	3	1	catalytic activity	cytoplasm	metabolic process	0.978	0.864963	0.869	0.303018	1.056	0.708114	1.187	0.0889345
K7TQN7	Uncharacterized protein OS=Zea mays GN=ZEAMMB73_298032 PE=4 SV=1 - [K7TQN7_MAIZE]	76.5	5.14	5.88	1	3				1.085	0.465089	0.923	0.555862	1.012	0.937464	1.187	0.0880219
C4J968	Uncharacterized protein OS=Zea mays PE=2 SV=1 - [C4J968_MAIZE]	25.3	4.23	10.43	1	2			transport; cellular homeostasis	0.986	0.916349	0.784	0.0757825	0.946	0.684327	1.187	0.0881945
B6T5S0	Prefoldin subunit 6 OS=Zea mays PE=2 SV=1 - [B6T5S0_MAIZE]	14.8	9.5	29.01	2	4	protein binding	cytoplasm; cytosol	metabolic process	0.854	0.218717	0.952	0.719801	1.29	0.0803536	1.186	0.0907337
K7UJH8	Uncharacterized protein OS=Zea mays GN=ZEAMMB73_436207 PE=4 SV=1 - [K7UJH8_MAIZE]	32	9.57	3.72	3	1				0.805	0.0906723	0.844	0.215579	1.261	0.111193	1.186	0.0906602
B6U704	Putative uncharacterized protein OS=Zea mays PE=2 SV=1 - [B6U704_MAIZE]	14.1	8.65	7.46	1	1				0.812	0.104889	0.834	0.184092	1.221	0.171047	1.186	0.0898644
K7UXY7	Uncharacterized protein OS=Zea mays GN=ZEAMMB73_828406 PE=4 SV=1 - [K7UXY7_MAIZE]	18.7	7.93	7.69	3	1				0.934	0.59759	0.798	0.0989532	1.015	0.919382	1.186	0.0902884
B6SNM4	Protein transport protein Sec61 beta subunit OS=Zea mays GN=ZEAMMB73_038352 PE=4 SV=1 - [B6SNM4_MAIZE]	10.6	11.93	37.38	2	2		membrane		0.923	0.533983	0.63	0.000742594	0.762	0.046157	1.186	0.090779
B4FNB7	Latex-abundant protein OS=Zea mays GN=ZEAMMB73_553613 PE=2 SV=1 - [B4FNB7_MAIZE]	46.1	6.98	8.77	1	2	catalytic activity	membrane; cytoplasm	metabolic process; cell death; regulation of biological process	0.817	0.11412	0.908	0.477663	1.363	0.033436	1.185	0.0922918
B6SHI8	CENP-E like kinetochore protein OS=Zea mays PE=2 SV=1 - [B6SHI8_MAIZE]	69.9	5.11	5.54	2	2	catalytic activity; motor activity	cytoskeleton		0.959	0.744167	0.935	0.623261	1.158	0.314283	1.185	0.0924423
B8A305	Uncharacterized protein OS=Zea mays PE=2 SV=1 - [B8A305_MAIZE]	44.9	6.65	18.1	1	1	nucleotide binding			0.924	0.537953	0.904	0.460654	1.148	0.344757	1.185	0.0911232
B6U1S0	ATMAP70-3 OS=Zea mays PE=2 SV=1 - [B6U1S0_MAIZE]	65.5	8.19	10	2	2				0.844	0.186133	0.792	0.0883868	1.1	0.513342	1.185	0.0916875
B6T8U0	Plasminogen activator inhibitor 1 RNA-binding protein OS=Zea mays PE=2 SV=1 - [B6T8U0_MAIZE]	40.4	6.05	35.19	2	2		nucleus; cytoplasm; membrane		0.951	0.698914	0.845	0.217798	1.053	0.725596	1.185	0.0920968
B7ZXA7	Uncharacterized protein OS=Zea mays PE=2 SV=1 - [B7ZXA7_MAIZE]	90.7	5.41	12.45	3	1		cytoplasm; endosome; membrane		0.94	0.630211	0.786	0.0779501	0.993	0.958107	1.185	0.0912655
B6SLQ7	60S ribosomal protein L23a OS=Zea mays GN=ZEAMMB73_502232 PE=2 SV=1 - [B6SLQ7_MAIZE]	16.9	10.21	48.68	16	10	nucleotide binding; structural molecule activity	nucleus; organelle lumen; cytoplasm; ribosome; membrane; cytosol	metabolic process; response to stimulus	0.96	0.749637	0.97	0.82327	1.206	0.197959	1.184	0.0938083
B6TYM4	C2 domain containing protein OS=Zea mays PE=2 SV=1 - [B6TYM4_MAIZE]	46.4	4.68	12.16	2	1	protein binding			0.816	0.113869	0.744	0.0302507	0.969	0.816313	1.184	0.0933993
Q8L8G4	Nucleosome/chromatin assembly factor group C OS=Zea mays GN=nfc101 PE=2 SV=1 - [Q8L8G4_MAIZE]	50	6.19	24.94	2	2	protein binding; metal ion binding	nucleus; organelle lumen; cytoplasm	cell growth; cell organization and biogenesis; development; reproduction; cell differentiation	0.963	0.768223	0.889	0.390542	1.247	0.129797	1.183	0.0951638
B6TVS8	Copper-transporting ATPase PAA1 OS=Zea mays GN=ZEAMMB73_015376 PE=2 SV=1 - [B6TVS8_MAIZE]	17.9	4.86	9.44	1	1	metal ion binding		transport	0.882	0.327136	0.846	0.220696	1.138	0.376369	1.183	0.0944671
C0HHA6	Putative class III secretory plant peroxidase family protein OS=Zea mays GN=ZEAMMB73_182082 PE=2 SV=1 - [C0HHA6_MAIZE]	38.3	6.79	9.48	5	1	antioxidant activity; catalytic activity; metal ion binding		response to stimulus; metabolic process	2.847	1.21e-20	1.194	0.155672	0.497	3.08e-07	1.183	0.0955336
Q94F79	Nucleosome/chromatin assembly factor A OS=Zea mays GN=nfa103 PE=2 SV=1 - [Q94F79_MAIZE]	28.4	4.32	28.29	1	2	protein binding	nucleus; cytoplasm	cell organization and biogenesis; metabolic process; cell proliferation; development; cell differentiation; response to stimulus	0.952	0.700201	0.938	0.638507	1.168	0.28823	1.182	0.097055
B6T866	Putative uncharacterized protein OS=Zea mays PE=4 SV=1 - [B6T866_MAIZE]	9.8	5.34	12.5	2	1				0.755	0.028634	0.653	0.00185268	1.025	0.870001	1.182	0.0969755
B4F9M6	Uncharacterized protein OS=Zea mays PE=2 SV=1 - [B4F9M6_MAIZE]	70.1	6.48	14.06	3	2	RNA binding			0.928	0.559762	0.815	0.135631	1.016	0.913291	1.182	0.0960221
K7TMJ4	Uncharacterized protein OS=Zea mays GN=ZEAMMB73_463758 PE=4 SV=1 - [K7TMJ4_MAIZE]	12.4	5.1	11.4	7	1				0.898	0.400754	1.29	0.0420577	1.701	0.000263514	1.181	0.0983854
B6UHB6	Histone H1 OS=Zea mays PE=2 SV=1 - [B6UHB6_MAIZE]	26.7	10.7	11.54	2	1	DNA binding	chromosome; nucleus	cell organization and biogenesis; metabolic process	0.853	0.214467	0.888	0.384398	1.233	0.150939	1.181	0.098116
K7VAV1	Uncharacterized protein OS=Zea mays GN=ZEAMMB73_970342 PE=3 SV=1 - [K7VAV1_MAIZE]	41.9	4.46	31.17	4	9				0.828	0.141879	0.856	0.256485	1.227	0.160962	1.181	0.0987406
K7VXT0	Uncharacterized protein OS=Zea mays GN=ZEAMMB73_819673 PE=4 SV=1 - [K7VXT0_MAIZE]	44.2	9.54	8.62	4	2				0.892	0.375347	0.705	0.0105377	0.935	0.621776	1.181	0.0977507
B4FJ31	Small nuclear ribonucleoprotein F OS=Zea mays GN=ZEAMMB73_873424 PE=4 SV=1 - [B4FJ31_MAIZE]	9.6	4.56	13.95	3	1		nucleus; organelle lumen	metabolic process	1.007	0.946068	0.775	0.0626813	0.911	0.493605	1.181	0.098234
B6T346	THO complex subunit 4 OS=Zea mays PE=2 SV=1 - [B6T346_MAIZE]	26.5	10.24	30.43	1	2	nucleotide binding			0.89	0.36352	0.947	0.692055	1.213	0.18544	1.18	0.09986
B6TX43	PH domain containing protein OS=Zea mays PE=2 SV=1 - [B6TX43_MAIZE]	54.7	5.33	7.97	2	2	protein binding			1.062	0.590914	1.165	0.22125	1.082	0.591491	1.18	0.0997895
B4FAQ5	Uncharacterized protein OS=Zea mays GN=ZEAMMB73_653107 PE=2 SV=1 - [B4FAQ5_MAIZE]	21.2	4.65	27.23	2	2		membrane		0.92	0.514786	0.833	0.180104	1.071	0.640805	1.18	0.0993884
Q9FER8	HMGI/Y protein OS=Zea mays GN=hmgi/y PE=2 SV=1 - [Q9FER8_MAIZE]	19.7	10.51	40.84	3	8	DNA binding	chromosome; nucleus	cell organization and biogenesis; metabolic process; regulation of biological process	0.904	0.433613	0.825	0.158809	1.048	0.748781	1.18	0.100771
B6T750	Peroxidase 17 OS=Zea mays PE=2 SV=1 - [B6T750_MAIZE]	38	5.53	18.16	3	5	antioxidant activity; catalytic activity; metal ion binding	membrane	response to stimulus; metabolic process	0.883	0.333617	0.622	0.000508625	0.833	0.179626	1.18	0.100299
B6UEM6	Protein transport protein Sec61 beta subunit OS=Zea mays PE=4 SV=1 - [B6UEM6_MAIZE]	8.4	10.9	35.71	2	1		membrane		1	0.997081	0.703	0.0101245	0.826	0.16047	1.18	0.100074
B6SNY7	Putative uncharacterized protein OS=Zea mays PE=4 SV=1 - [B6SNY7_MAIZE]	9.6	9.85	17.24	3	2	enzyme regulator activity	cytoplasm; mitochondrion	metabolic process; regulation of biological process	1.141	0.239733	0.653	0.00183817	0.677	0.00419693	1.18	0.100526
K7V1S4	Putative PWWP domain family protein OS=Zea mays GN=ZEAMMB73_674920 PE=4 SV=1 - [K7V1S4_MAIZE]	26.6	5.47	6.5	3	1				0.621	0.000203909	0.849	0.229889	1.615	0.00098901	1.179	0.100889
C0HHA0	Uncharacterized protein OS=Zea mays PE=2 SV=1 - [C0HHA0_MAIZE]	14.9	4.77	8.21	2	1				0.82	0.122289	0.878	0.340589	1.265	0.107185	1.179	0.102485
B7ZY65	Uncharacterized protein OS=Zea mays PE=4 SV=1 - [B7ZY65_MAIZE]	6.9	4.61	41.94	3	2				0.982	0.890938	0.816	0.137672	0.939	0.643996	1.179	0.101651
B6TL91	Hsc70-interacting protein OS=Zea mays PE=2 SV=1 - [B6TL91_MAIZE]	43.4	5.21	36.59	3	13	protein binding		response to stimulus	0.871	0.281564	0.887	0.380684	1.151	0.336035	1.178	0.103125
P18026	Tubulin beta-2 chain OS=Zea mays GN=TUBB2 PE=2 SV=1 - [TBB2_MAIZE]	49.9	4.91	51.8	2	1	nucleotide binding; catalytic activity; structural molecule activity	cytoplasm; cytoskeleton	metabolic process; cellular component movement; cell organization and biogenesis	0.803	0.0864782	0.715	0.0140378	1.051	0.734259	1.178	0.104265
B6TVY0	Uncharacterized protein OS=Zea mays PE=4 SV=1 - [B6TVY0_MAIZE]	11	9.99	10	1	1				0.918	0.504795	0.96	0.765399	1.235	0.148149	1.177	0.104708
B4FRD7	Uncharacterized protein OS=Zea mays GN=ZEAMMB73_329657 PE=2 SV=1 - [B4FRD7_MAIZE]	47.1	9.74	3.49	1	1				0.797	0.0764252	0.769	0.0549228	1.139	0.372948	1.177	0.105602
C0PGP2	Uncharacterized protein OS=Zea mays PE=2 SV=1 - [C0PGP2_MAIZE]	16.5	9.41	10.49	2	1	DNA binding			0.871	0.283039	0.831	0.175049	1.125	0.420845	1.177	0.105919
B6UB58	Ubiquitin-like protein OS=Zea mays PE=4 SV=1 - [B6UB58_MAIZE]	10.7	4.88	12.77	1	1	protein binding			0.925	0.545464	0.829	0.170506	1.058	0.701717	1.177	0.104469
B6U1B4	Novel plant SNARE 11 OS=Zea mays PE=2 SV=1 - [B6U1B4_MAIZE]	29.9	8.47	4.15	1	1	protein binding	membrane		0.896	0.393838	0.782	0.0723542	1.03	0.842595	1.177	0.105031
B4FI25	Uncharacterized protein OS=Zea mays GN=ZEAMMB73_811668 PE=2 SV=1 - [B4FI25_MAIZE]	33.2	9.7	12.79	1	3				0.953	0.707366	1.007	0.959366	1.161	0.305319	1.176	0.10645
K7VG67	Uncharacterized protein OS=Zea mays GN=ZEAMMB73_097264 PE=4 SV=1 - [K7VG67_MAIZE]	10.7	7.28	52.69	4	4				0.914	0.486897	0.929	0.590869	1.105	0.494968	1.176	0.107775
B4FC61	Uncharacterized protein OS=Zea mays PE=2 SV=2 - [B4FC61_MAIZE]	40.3	6.76	7.51	4	2	DNA binding; protein binding	chromosome; nucleus	metabolic process; regulation of biological process; reproduction	0.746	0.0226057	0.798	0.0981156	1.258	0.115243	1.175	0.109814
B4G0W9	Putative WRKY DNA-binding domain superfamily protein OS=Zea mays GN=ZEAMMB73_197612 PE=2 SV=1 - [B4G0W9_MAIZE]	61.7	6.64	2.12	2	1	DNA binding		metabolic process; regulation of biological process	0.933	0.587401	0.878	0.341152	1.109	0.478332	1.175	0.108675
B4FP15	Uncharacterized protein OS=Zea mays PE=2 SV=1 - [B4FP15_MAIZE]	35.8	8.56	9.4	2	3				1.007	0.949469	0.931	0.601083	0.947	0.688322	1.175	0.108402
K7U6F2	Putative translation elongation factor Tu family protein OS=Zea mays GN=ZEAMMB73_010785 PE=4 SV=1 - [K7U6F2_MAIZE]	45.5	8.12	2.64	1	1				0.854	0.218241	0.557	1.94e-05	0.769	0.0536882	1.175	0.109729
B6SST9	ATP synthase delta chain OS=Zea mays PE=2 SV=1 - [B6SST9_MAIZE]	21.3	6.09	13.79	1	1	nucleotide binding; metal ion binding; transporter activity; catalytic activity	cytoplasm; membrane; mitochondrion	metabolic process; response to stimulus; transport	0.712	0.00812516	0.782	0.0724705	1.293	0.0778732	1.174	0.110221
B4F8Q9	Uncharacterized protein OS=Zea mays PE=2 SV=1 - [B4F8Q9_MAIZE]	71.2	5.55	11.3	1	7		membrane		0.972	0.825469	0.929	0.589056	1.127	0.41285	1.174	0.111418
K7VME9	Uncharacterized protein OS=Zea mays GN=ZEAMMB73_736560 PE=4 SV=1 - [K7VME9_MAIZE]	30	4.84	7.12	3	1				0.957	0.7306	0.891	0.399681	1.096	0.529588	1.174	0.111549
B6TB61	DNA repair protein RAD23 OS=Zea mays PE=2 SV=1 - [B6TB61_MAIZE]	42.1	4.72	20.65	1	5	DNA binding; protein binding	nucleus	metabolic process; response to stimulus	0.906	0.443917	0.87	0.31023	1.093	0.543235	1.174	0.11019
K7UZG4	Putative leucine-rich repeat receptor-like protein kinase family protein OS=Zea mays GN=ZEAMMB73_066016 PE=4 SV=1 - [K7UZG4_MAIZE]	71.1	10.81	9.52	1	1				0.897	0.398798	0.829	0.171415	1.088	0.564724	1.174	0.110979
Q5GAR2	Putative uncharacterized protein OS=Zea mays GN=A9008 PE=4 SV=1 - [Q5GAR2_MAIZE]	38.2	4.72	4.66	1	1	metal ion binding	cytoplasm; mitochondrion		1.05	0.661555	0.717	0.0152017	0.804	0.110225	1.174	0.110064
K7UGP3	Uncharacterized protein OS=Zea mays GN=ZEAMMB73_337468 PE=4 SV=1 - [K7UGP3_MAIZE]	59.1	8.63	3.99	2	1				1.064	0.577109	1.014	0.911294	1.12	0.437463	1.173	0.113603
B4FN60	Glutathione S-transferase, N-terminal domain containing protein OS=Zea mays PE=2 SV=1 - [B4FN60_MAIZE]	37.6	8.29	20.75	7	1	protein binding; catalytic activity	cytoplasm; membrane	cellular homeostasis; regulation of biological process	1.221	0.0756196	1.149	0.26814	1.106	0.489209	1.173	0.113393
B4FT85	Isochorismate synthase 1 OS=Zea mays PE=2 SV=1 - [B4FT85_MAIZE]	29.5	8.22	53.99	2	8	transporter activity	nucleus; organelle lumen; cytoplasm; mitochondrion; membrane; vacuole	transport; response to stimulus; defense response; regulation of biological process	0.927	0.557161	0.824	0.156259	1.028	0.853301	1.173	0.112943
B4FGC2	Uncharacterized protein OS=Zea mays PE=2 SV=1 - [B4FGC2_MAIZE]	52.8	5.54	3.93	1	1	catalytic activity		metabolic process	1.198	0.107485	0.821	0.148584	0.806	0.112882	1.173	0.11278
B6SJP2	Putative uncharacterized protein OS=Zea mays PE=2 SV=1 - [B6SJP2_MAIZE]	33	5.87	3.93	1	1				0.917	0.497758	1.028	0.826818	1.317	0.0585014	1.172	0.115264
B4F9K0	Uncharacterized protein OS=Zea mays PE=2 SV=1 - [B4F9K0_MAIZE]	35.3	5.11	47.02	3	14		membrane	response to stimulus	0.822	0.126062	0.912	0.501657	1.239	0.141824	1.172	0.114779
B6TZU0	Putative uncharacterized protein OS=Zea mays PE=4 SV=1 - [B6TZU0_MAIZE]	6.7	6.6	38.33	2	3				1.147	0.221141	0.857	0.259929	0.885	0.370022	1.172	0.114164
B6SJR3	Import receptor subunit TOM7-1 OS=Zea mays GN=ZEAMMB73_309731 PE=4 SV=1 - [B6SJR3_MAIZE]	8.5	9.99	21.52	1	2	transporter activity	cytoplasm; membrane; mitochondrion	transport	1.015	0.895131	0.782	0.0725834	0.88	0.345804	1.172	0.114786
K7VF13	Uncharacterized protein OS=Zea mays GN=ZEAMMB73_206494 PE=4 SV=1 - [K7VF13_MAIZE]	71.6	5.6	3.59	1	2				0.996	0.978323	1.014	0.91453	1.195	0.222442	1.171	0.116177
B4G1F2	39S ribosomal protein L12 OS=Zea mays GN=ZEAMMB73_833728 PE=2 SV=1 - [B4G1F2_MAIZE]	20.3	8.32	7.25	3	2	structural molecule activity	cytoplasm; mitochondrion; ribosome	metabolic process	0.877	0.30622	0.925	0.568041	1.157	0.317311	1.171	0.116651
B6TBQ1	Hypersensitive-induced response protein OS=Zea mays PE=2 SV=1 - [B6TBQ1_MAIZE]	31.5	6.33	5.57	3	1		membrane		0.788	0.0629393	0.772	0.0589868	1.151	0.335211	1.171	0.116609
C0PET6	Uncharacterized protein OS=Zea mays GN=ZEAMMB73_662689 PE=2 SV=1 - [C0PET6_MAIZE]	60.2	4.55	3.71	2	2		nucleus; organelle lumen; cytoplasm; cytosol	metabolic process	0.885	0.34115	0.865	0.286877	1.146	0.349065	1.171	0.117432
B4G1K3	Calcyclin-binding protein OS=Zea mays PE=2 SV=1 - [B4G1K3_MAIZE]	24.6	8.6	23.29	4	3		membrane		0.836	0.163969	0.843	0.212091	1.122	0.42948	1.171	0.116288
C0HHW6	Uncharacterized protein OS=Zea mays PE=2 SV=1 - [C0HHW6_MAIZE]	27.3	4.86	5.24	1	1	protein binding			0.88	0.319832	0.794	0.0913	1.059	0.697796	1.171	0.117133
B6SV32	Coatomer subunit gamma OS=Zea mays PE=2 SV=1 - [B6SV32_MAIZE]	98.6	5.08	32.88	4	1	structural molecule activity	cytoplasm; Golgi; membrane	transport	1.06	0.603763	0.862	0.27638	0.955	0.731223	1.171	0.116564
B6SGX0	60S ribosomal protein L36 OS=Zea mays GN=ZEAMMB73_945913 PE=3 SV=1 - [B6SGX0_MAIZE]	12.6	11.58	29.73	3	2	structural molecule activity	cytoplasm; ribosome; membrane; cytosol	metabolic process	0.934	0.596304	0.955	0.733588	1.18	0.255747	1.17	0.119251
K7V645	Uncharacterized protein OS=Zea mays GN=ZEAMMB73_881709 PE=4 SV=1 - [K7V645_MAIZE]	9.6	8.81	43.53	5	3				0.857	0.229636	0.793	0.0898308	1.171	0.278045	1.17	0.118613
B4FHX2	Uncharacterized protein OS=Zea mays PE=2 SV=1 - [B4FHX2_MAIZE]	24.7	10.08	8	3	2	protein binding			0.872	0.285149	0.864	0.284351	1.163	0.301694	1.17	0.117881
B4FQQ1	Uncharacterized protein OS=Zea mays PE=2 SV=1 - [B4FQQ1_MAIZE]	18.9	9.45	49.72	2	8		cytoplasm; mitochondrion; vacuole	response to stimulus	0.865	0.259256	0.814	0.132274	1.159	0.310964	1.17	0.118115
B6SIR7	Putative uncharacterized protein OS=Zea mays PE=2 SV=1 - [B6SIR7_MAIZE]	17.8	8.15	76.65	2	8				0.845	0.188463	0.857	0.258662	1.094	0.538836	1.17	0.118011
B4FSH1	Uncharacterized protein OS=Zea mays GN=ZEAMMB73_575259 PE=2 SV=1 - [B4FSH1_MAIZE]	27.9	4.92	26.53	2	5	protein binding			0.897	0.398276	0.854	0.249582	1.085	0.575662	1.17	0.118649
B6T3J2	Eukaryotic translation initiation factor 2 beta subunit OS=Zea mays PE=2 SV=1 - [B6T3J2_MAIZE]	30.7	6.8	35.66	2	2	RNA binding	membrane	metabolic process	1.013	0.906493	0.92	0.543643	1.066	0.662263	1.17	0.117795
B6SHX4	NADH ubiquinone oxidoreductase B22-like subunit OS=Zea mays PE=4 SV=1 - [B6SHX4_MAIZE]	13.3	8.43	32.46	3	3				0.914	0.485895	0.809	0.120277	1.052	0.730096	1.17	0.118397
B8A043	Uncharacterized protein OS=Zea mays GN=ZEAMMB73_777138 PE=2 SV=1 - [B8A043_MAIZE]	70.8	6.15	17.77	6	4	RNA binding			0.992	0.949328	0.731	0.0217866	0.88	0.347154	1.17	0.117743
B4F8B1	Uncharacterized protein OS=Zea mays PE=2 SV=1 - [B4F8B1_MAIZE]	41.1	8.97	10.63	3	2	DNA binding; metal ion binding	nucleus	metabolic process; regulation of biological process	1.149	0.21651	0.767	0.0520872	0.839	0.198822	1.17	0.119344
B6SQF9	Ngg1 interacting factor 3 like 1 binding protein 1 isoform 1 OS=Zea mays PE=2 SV=1 - [B6SQF9_MAIZE]	27.7	5.52	6.2	4	1				0.87	0.277336	0.9	0.438525	1.212	0.187705	1.169	0.121061
B6T4Q3	Plasminogen activator inhibitor 1 RNA-binding protein OS=Zea mays PE=2 SV=1 - [B6T4Q3_MAIZE]	39.1	5.68	27.75	2	7		nucleus; cytoplasm; membrane		0.85	0.204479	0.88	0.350566	1.148	0.343852	1.169	0.121468
B6TWU1	Putative uncharacterized protein OS=Zea mays PE=2 SV=1 - [B6TWU1_MAIZE]	16.2	9.77	14.65	2	2				0.897	0.397988	0.886	0.375215	1.115	0.456759	1.169	0.119864
B6SHS1	Zn-finger, RanBP-type, containing protein OS=Zea mays GN=ZEAMMB73_286255 PE=2 SV=1 - [B6SHS1_MAIZE]	30.4	8.66	3.9	4	1	metal ion binding			0.822	0.126613	0.864	0.286338	1.232	0.1529	1.168	0.121901
K7V4T8	Uncharacterized protein OS=Zea mays GN=ZEAMMB73_090222 PE=4 SV=1 - [K7V4T8_MAIZE]	42	6.16	6.15	1	2				0.847	0.195175	0.875	0.328722	1.209	0.192244	1.168	0.123691
B4FNQ8	Calmodulin OS=Zea mays GN=ZEAMMB73_645705 PE=2 SV=1 - [B4FNQ8_MAIZE]	16.6	5.15	69.59	2	4	metal ion binding	nucleus; cytoplasm; membrane	response to stimulus	0.859	0.23737	0.872	0.314935	1.156	0.319135	1.168	0.121976
C0P2W6	Uncharacterized protein OS=Zea mays PE=2 SV=1 - [C0P2W6_MAIZE]	51.4	5.49	5.77	2	2		membrane	response to stimulus; defense response	1.166	0.169604	1.055	0.671274	1.058	0.699189	1.168	0.12341
B4FWX1	Uncharacterized protein OS=Zea mays PE=2 SV=1 - [B4FWX1_MAIZE]	24	4.82	30.84	2	2			transport	1.024	0.828958	0.805	0.11302	1.049	0.746696	1.168	0.122305
B4FW59	Uncharacterized protein OS=Zea mays PE=2 SV=1 - [B4FW59_MAIZE]	58.6	4.78	6.48	2	2	nucleotide binding; catalytic activity	cytoplasm	cell organization and biogenesis; regulation of biological process; metabolic process; cell division	1.232	0.0629708	1.073	0.576068	1.019	0.899999	1.168	0.123809
P33627	Tubulin alpha-6 chain OS=Zea mays GN=TUBA6 PE=2 SV=1 - [TBA6_MAIZE]	49.6	5.06	36.67	7	1	nucleotide binding; catalytic activity; structural molecule activity	cytoplasm; cytosol; cytoskeleton; membrane	metabolic process; cellular component movement; response to stimulus; cell organization and biogenesis	1.117	0.32295	0.931	0.600729	0.976	0.856081	1.168	0.122316
B8A1E0	Putative heavy metal transport/detoxification superfamily protein OS=Zea mays GN=ZEAMMB73_758074 PE=2 SV=1 - [B8A1E0_MAIZE]	36.8	6.24	4.03	1	1	metal ion binding	membrane	transport	0.975	0.844229	0.611	0.000315927	0.734	0.0231232	1.168	0.123377
B4G0G6	Uncharacterized protein OS=Zea mays PE=2 SV=1 - [B4G0G6_MAIZE]	20.4	4.92	13.09	3	2	catalytic activity			0.888	0.357036	0.974	0.845489	1.282	0.0883965	1.167	0.125806
B4FA76	Uncharacterized protein OS=Zea mays PE=2 SV=1 - [B4FA76_MAIZE]	48.9	6.42	23.23	3	1	catalytic activity	nucleus; organelle lumen; cytoplasm; vacuole; endoplasmic reticulum; membrane	cell organization and biogenesis; cell growth; metabolic process	0.74	0.0191082	0.793	0.0903485	1.253	0.122007	1.167	0.125851
B6U9S1	Phosphoesterase OS=Zea mays PE=2 SV=1 - [B6U9S1_MAIZE]	56.8	8.13	9.38	3	4	DNA binding; metal ion binding			1.026	0.818528	0.952	0.717094	1.163	0.299839	1.167	0.125187
B6SHX8	Putative uncharacterized protein OS=Zea mays PE=4 SV=1 - [B6SHX8_MAIZE]	11.4	4.79	22.52	3	2	metal ion binding		transport	0.716	0.00917726	0.746	0.0323026	1.202	0.206704	1.166	0.127116
C4J6C7	Eukaryotic translation initiation factor 1A OS=Zea mays GN=ZEAMMB73_419520 PE=2 SV=1 - [C4J6C7_MAIZE]	16.3	5.24	21.53	3	3	RNA binding		metabolic process	0.911	0.468818	0.837	0.193583	1.07	0.642178	1.166	0.127101
K7USY6	Uncharacterized protein OS=Zea mays GN=ZEAMMB73_394052 PE=4 SV=1 - [K7USY6_MAIZE]	13.6	8.16	28.69	3	1				0.701	0.00553287	1.051	0.689582	1.718	0.000202383	1.165	0.129234
Q9XHF3	Putative uncharacterized protein 334B7.2 (Fragment) OS=Zea mays GN=334B7.2 PE=2 SV=1 - [Q9XHF3_MAIZE]	25.5	5.29	20.43	1	2				0.772	0.0433861	0.947	0.692512	1.433	0.0134555	1.165	0.130032
B6TK33	Copine family protein OS=Zea mays PE=2 SV=1 - [B6TK33_MAIZE]	59.1	5.83	1.85	1	1	catalytic activity; protein binding; metal ion binding	membrane	metabolic process	0.979	0.871941	0.891	0.398478	1.063	0.678771	1.165	0.129183
B4FJB2	Ras protein Rab11D OS=Zea mays GN=ZEAMMB73_198274 PE=2 SV=1 - [B4FJB2_MAIZE]	24	7.97	38.25	6	1	nucleotide binding; protein binding	nucleus; cytoplasm; membrane	cell communication; regulation of biological process; response to stimulus; transport	1.273	0.0316066	0.998	0.985918	0.915	0.51432	1.165	0.129799
K7VCP3	Putative glycosyl transferase family protein OS=Zea mays GN=ZEAMMB73_072952 PE=4 SV=1 - [K7VCP3_MAIZE]	225.8	8.97	9.8	3	9				0.859	0.235486	0.957	0.748768	1.379	0.0271915	1.164	0.131724
C0PG04	Uncharacterized protein OS=Zea mays GN=ZEAMMB73_160528 PE=2 SV=1 - [C0PG04_MAIZE]	52.2	6.27	3.87	1	1	catalytic activity		metabolic process	0.896	0.391785	0.819	0.143296	1.066	0.662607	1.164	0.131912
B6TT74	Chaperone protein dnaJ 6 OS=Zea mays PE=2 SV=1 - [B6TT74_MAIZE]	32.3	7.39	30.63	3	4	protein binding		metabolic process	0.913	0.476611	0.936	0.625587	1.234	0.149402	1.163	0.13409
B6SII7	40S ribosomal protein S15 OS=Zea mays PE=2 SV=1 - [B6SII7_MAIZE]	17.2	10.14	24.84	10	3	RNA binding; structural molecule activity	nucleus; organelle lumen; cytoplasm; ribosome; membrane; cytosol	metabolic process	0.971	0.820371	0.943	0.665977	1.172	0.275388	1.163	0.132894
B7ZYR3	Uncharacterized protein OS=Zea mays PE=2 SV=1 - [B7ZYR3_MAIZE]	67.2	6.77	2.24	1	1	RNA binding	membrane		1.016	0.886406	0.872	0.317311	1.001	0.997096	1.163	0.133489
B7ZYK2	Uncharacterized protein OS=Zea mays PE=2 SV=1 - [B7ZYK2_MAIZE]	74.2	8.75	3.43	2	2	catalytic activity	membrane	metabolic process	0.777	0.0489269	1.21	0.12821	1.815	4.24e-05	1.162	0.134935
C0HIY5	Uncharacterized protein OS=Zea mays GN=ZEAMMB73_738600 PE=2 SV=1 - [C0HIY5_MAIZE]	18.2	4.89	3.59	9	1	catalytic activity		metabolic process	0.979	0.871017	1.054	0.676681	1.254	0.120578	1.162	0.135099
B4FAF8	Uncharacterized protein OS=Zea mays PE=2 SV=1 - [B4FAF8_MAIZE]	15.7	5.22	55.48	6	3		nucleus; membrane		0.858	0.231723	0.884	0.366686	1.198	0.215711	1.162	0.135781
B4FM89	Uncharacterized protein OS=Zea mays GN=ZEAMMB73_839350 PE=2 SV=1 - [B4FM89_MAIZE]	20.2	6.8	21.62	4	3	protein binding			0.816	0.112901	0.819	0.145427	1.167	0.290359	1.162	0.135863
B4FUJ6	Uncharacterized protein OS=Zea mays PE=2 SV=1 - [B4FUJ6_MAIZE]	50.8	9.47	11.48	1	4		cytoplasm; endoplasmic reticulum; membrane		0.845	0.189849	0.819	0.1451	1.137	0.380454	1.162	0.134695
B4FLN7	PUR ALPHA-1 OS=Zea mays GN=ZEAMMB73_331328 PE=2 SV=1 - [B4FLN7_MAIZE]	33.4	6.06	33.33	3	1		cytoplasm	response to stimulus	0.924	0.538357	0.846	0.222536	1.067	0.659173	1.162	0.136546
B6SJC6	PTD008 protein OS=Zea mays PE=4 SV=1 - [B6SJC6_MAIZE]	12	9.41	15.18	3	1		membrane		1.005	0.964757	0.862	0.2768	0.999	0.992236	1.162	0.135995
B6SU21	Putative uncharacterized protein OS=Zea mays PE=2 SV=1 - [B6SU21_MAIZE]	30.3	9.99	8.97	3	3		cytoplasm; membrane		0.84	0.174841	0.76	0.0444083	0.999	0.992648	1.162	0.135145
C0HIC4	40S ribosomal protein S21 OS=Zea mays GN=ZEAMMB73_834339 PE=3 SV=1 - [C0HIC4_MAIZE]	8.9	7.44	23.75	10	2	structural molecule activity	cytoplasm; ribosome; cytosol	metabolic process	1.04	0.722488	0.729	0.020626	0.832	0.175622	1.162	0.136539
C0P8Z9	Uncharacterized protein OS=Zea mays PE=2 SV=1 - [C0P8Z9_MAIZE]	45.2	8.31	2.91	1	1	RNA binding; catalytic activity	membrane	metabolic process	1.406	0.00242281	0.995	0.972862	0.825	0.158783	1.162	0.13461
B6TDH3	Uncharacterized protein OS=Zea mays PE=2 SV=1 - [B6TDH3_MAIZE]	17.5	9.36	8.28	1	2				0.837	0.16696	0.889	0.389874	1.235	0.14717	1.161	0.138668
B8A2V9	Malic enzyme OS=Zea mays PE=2 SV=1 - [B8A2V9_MAIZE]	65.4	6.04	24.62	2	1	nucleotide binding; catalytic activity; metal ion binding; protein binding	cytoplasm; cytosol; membrane; extracellular	metabolic process; response to stimulus; cell organization and biogenesis	0.852	0.213002	0.808	0.119696	1.111	0.470338	1.161	0.138287
B6TDE8	Putative uncharacterized protein OS=Zea mays PE=2 SV=1 - [B6TDE8_MAIZE]	31.3	4.6	3.99	1	1		membrane		0.82	0.12192	0.737	0.0256308	1.046	0.760384	1.161	0.138189
B4FM61	Uncharacterized protein OS=Zea mays PE=4 SV=1 - [B4FM61_MAIZE]	12.7	6.54	13.21	3	1		nucleus	metabolic process; regulation of biological process	0.829	0.144545	0.71	0.012401	0.997	0.979327	1.161	0.13787
K7UF98	Uncharacterized protein OS=Zea mays GN=ZEAMMB73_401635 PE=4 SV=1 - [K7UF98_MAIZE]	109.6	5.87	1.45	1	1				0.948	0.679409	0.742	0.0292943	0.911	0.493975	1.161	0.137493
B6T1Q3	Putative uncharacterized protein OS=Zea mays PE=4 SV=1 - [B6T1Q3_MAIZE]	9.7	5.9	12.64	3	1				0.788	0.0633746	0.896	0.42339	1.322	0.0551176	1.16	0.140764
C0PGU4	Uncharacterized protein OS=Zea mays GN=ZEAMMB73_248443 PE=2 SV=1 - [C0PGU4_MAIZE]	136.8	8.35	12.66	2	9	nucleotide binding; transporter activity; catalytic activity	membrane	metabolic process; transport; cell organization and biogenesis; response to stimulus; development; cell communication; regulation of biological process; reproduction	0.882	0.330312	0.839	0.199924	1.139	0.372878	1.16	0.141342
K7VZF7	Uncharacterized protein (Fragment) OS=Zea mays GN=ZEAMMB73_182265 PE=4 SV=1 - [K7VZF7_MAIZE]	143.1	8.73	0.72	1	1				0.694	0.00440267	0.917	0.526987	1.535	0.00322966	1.159	0.142359
A1XCH8	Lipoxygenase OS=Zea mays GN=LOX2 PE=2 SV=1 - [A1XCH8_MAIZE]	98.3	6.64	24.11	6	8	metal ion binding; protein binding; catalytic activity		metabolic process	0.743	0.0208004	0.851	0.237312	1.287	0.08323	1.159	0.143204
C0HDX2	Uncharacterized protein OS=Zea mays PE=2 SV=1 - [C0HDX2_MAIZE]	45	9.6	16.27	1	5				0.975	0.844595	0.922	0.549604	1.191	0.230765	1.159	0.141517
Q941P2	Glucose-1-phosphate adenylyltransferase OS=Zea mays PE=2 SV=1 - [Q941P2_MAIZE]	55.9	6.47	12.35	5	2	catalytic activity	cytoplasm; extracellular	metabolic process; development; reproduction; response to stimulus	0.833	0.153685	0.834	0.182898	1.163	0.299893	1.159	0.141789
B4FS16	Uncharacterized protein OS=Zea mays PE=2 SV=1 - [B4FS16_MAIZE]	48.7	8.66	4.89	9	2				0.923	0.530687	0.87	0.307729	1.096	0.532237	1.159	0.142251
K7TL77	Uncharacterized protein OS=Zea mays GN=ZEAMMB73_910026 PE=4 SV=1 - [K7TL77_MAIZE]	51.5	9.64	8.12	8	2				0.771	0.0430075	0.786	0.0786687	0.99	0.936786	1.159	0.14199
O64909	Glucose-6-phosphate/phosphate translocator 2 OS=Zea mays GN=gpt PE=2 SV=1 - [O64909_MAIZE]	42.2	9.79	10.85	6	3	transporter activity	membrane	transport; cell organization and biogenesis; development; response to stimulus; metabolic process; regulation of biological process	0.963	0.771956	0.629	0.000697027	0.757	0.0407662	1.159	0.142741
B6SLI2	RNA-binding protein 8A OS=Zea mays GN=ZEAMMB73_632181 PE=2 SV=1 - [B6SLI2_MAIZE]	22	5.29	20.71	4	4	nucleotide binding; RNA binding	nucleus; organelle lumen; cytoplasm	metabolic process	0.834	0.157343	0.946	0.681468	1.314	0.0610467	1.158	0.145647
Q9AR48	VIP3 protein OS=Zea mays GN=vip3 PE=4 SV=1 - [Q9AR48_MAIZE]	14.7	4.56	37.3	1	3	protein binding	cytoplasm; cytosol	metabolic process	0.828	0.140987	0.911	0.492874	1.282	0.0885777	1.158	0.144759
Q94F81	HD2 type histone deacetylase HDA106 OS=Zea mays GN=hda106 PE=2 SV=1 - [Q94F81_MAIZE]	30.8	4.72	6.29	3	1				0.92	0.51727	0.974	0.84743	1.239	0.141136	1.158	0.143832
B4FTI8	Uncharacterized protein OS=Zea mays PE=2 SV=1 - [B4FTI8_MAIZE]	22.9	7.02	22.77	3	3	catalytic activity	cytoplasm	metabolic process	0.906	0.442768	1.007	0.954453	1.095	0.536551	1.158	0.144652
K7TRD0	Uncharacterized protein OS=Zea mays GN=ZEAMMB73_410845 PE=4 SV=1 - [K7TRD0_MAIZE]	28.1	9.5	7.6	1	1				1.06	0.600937	0.723	0.0179556	0.792	0.0874137	1.158	0.144801
B4FUX6	Uncharacterized protein OS=Zea mays PE=2 SV=1 - [B4FUX6_MAIZE]	25.8	4.91	29.44	4	7		membrane		0.861	0.244783	0.891	0.396631	1.23	0.154944	1.157	0.147895
B6TJ90	Histone H4 OS=Zea mays PE=2 SV=1 - [B6TJ90_MAIZE]	20.1	9.67	50.27	34	2	DNA binding; protein binding	chromosome; nucleus; organelle lumen; membrane; cytoplasm; cytoskeleton	cell organization and biogenesis; metabolic process; response to stimulus	0.923	0.533876	0.933	0.612825	1.164	0.298497	1.157	0.148344
B4FCK0	USP family protein OS=Zea mays PE=2 SV=1 - [B4FCK0_MAIZE]	27.1	5.05	32.81	4	5			response to stimulus	0.862	0.245945	0.888	0.384687	1.274	0.0965494	1.156	0.14997
B6SIB6	BolA-like protein OS=Zea mays PE=3 SV=1 - [B6SIB6_MAIZE]	10	5.78	43.16	1	2				0.904	0.434132	0.902	0.45115	1.156	0.321794	1.156	0.1508
K7U7W1	Uncharacterized protein OS=Zea mays GN=ZEAMMB73_571389 PE=3 SV=1 - [K7U7W1_MAIZE]	97	8.1	3.56	5	2				1.167	0.168181	0.988	0.930342	1.128	0.407964	1.156	0.148666
K7UXV6	Uncharacterized protein OS=Zea mays GN=ZEAMMB73_258834 PE=4 SV=1 - [K7UXV6_MAIZE]	68	8.16	5.55	2	3				0.891	0.367563	0.844	0.215839	1.171	0.279055	1.155	0.151857
B4FST4	SKP1-like protein 1A OS=Zea mays GN=ZEAMMB73_636974 PE=2 SV=1 - [B4FST4_MAIZE]	19.2	4.61	59.09	8	8			metabolic process	0.903	0.425766	0.903	0.456596	1.093	0.543632	1.155	0.151962
B4FW31	Protein phosphatase 2C isoform epsilon OS=Zea mays GN=ZEAMMB73_637561 PE=2 SV=1 - [B4FW31_MAIZE]	31.2	4.92	38.62	4	2	catalytic activity; metal ion binding	membrane	metabolic process; defense response; response to stimulus	0.929	0.567686	0.779	0.0683495	1.031	0.837543	1.155	0.151524
K7U2R7	Putative pyridoxal phosphate (PLP)-dependent transferase family protein OS=Zea mays GN=ZEAMMB73_482227 PE=4 SV=1 - [K7U2R7_MAIZE]	48.5	8.32	1.77	1	1				0.378	2.99e-14	1.082	0.531124	3.313	1.81e-16	1.154	0.154302
B4FX04	Defender against cell death 1 OS=Zea mays GN=ZEAMMB73_752672 PE=4 SV=1 - [B4FX04_MAIZE]	12.3	8.31	8.77	1	1		cytoplasm; endoplasmic reticulum; membrane	cell death; regulation of biological process	0.671	0.00186152	0.747	0.032922	1.287	0.0832124	1.154	0.155807
K7U441	Uncharacterized protein OS=Zea mays GN=ZEAMMB73_911092 PE=4 SV=1 - [K7U441_MAIZE]	19.9	10.26	32.07	5	5				0.82	0.12087	0.874	0.324083	1.26	0.11274	1.154	0.155456
B4FFF1	Uncharacterized protein OS=Zea mays PE=2 SV=1 - [B4FFF1_MAIZE]	23.1	4.81	36.84	2	4			transport	0.968	0.802682	0.991	0.947796	1.222	0.169616	1.154	0.155633
K7UTM8	Uncharacterized protein OS=Zea mays GN=ZEAMMB73_612622 PE=4 SV=1 - [K7UTM8_MAIZE]	41.9	6	8.23	2	2				0.905	0.435689	0.94	0.652229	1.202	0.206648	1.154	0.155192
B6TWA8	Putative uncharacterized protein OS=Zea mays PE=4 SV=1 - [B6TWA8_MAIZE]	12.6	9.63	36.52	2	3				0.936	0.608135	1.004	0.978181	1.156	0.319813	1.154	0.15416
K7UN19	Phosphoribosylanthranilate transferase isoform 1 OS=Zea mays GN=ZEAMMB73_140929 PE=4 SV=1 - [K7UN19_MAIZE]	89.4	9.1	21.71	4	4				0.853	0.214214	0.915	0.51797	1.123	0.427915	1.154	0.153402
B4FQ71	Uncharacterized protein OS=Zea mays PE=2 SV=1 - [B4FQ71_MAIZE]	59.7	6.73	13.2	3	6				0.889	0.35786	0.941	0.655143	1.082	0.588076	1.154	0.1534
C4JAJ9	Uncharacterized protein OS=Zea mays GN=ZEAMMB73_021965 PE=2 SV=1 - [C4JAJ9_MAIZE]	34.4	9.64	3.67	2	1		membrane		1.128	0.281762	0.724	0.0182975	0.743	0.0290625	1.154	0.154469
Q3LXA7	Retinoblastoma-related protein 3 OS=Zea mays GN=RBR3 PE=2 SV=1 - [RBR3_MAIZE]	111.4	8.68	2.38	2	2		nucleus; cytoplasm; cytosol	cell growth; cell organization and biogenesis; regulation of biological process; cell differentiation; metabolic process; development; reproduction	0.825	0.132898	1.133	0.319963	1.389	0.0239386	1.153	0.158288
B4FLB3	Uncharacterized protein OS=Zea mays PE=2 SV=1 - [B4FLB3_MAIZE]	40	7.91	9.2	4	2				0.835	0.159506	0.995	0.972044	1.378	0.0278421	1.153	0.158117
B4F8L9	Uncharacterized protein OS=Zea mays PE=2 SV=1 - [B4F8L9_MAIZE]	24.6	4.91	27.48	8	3			transport	0.853	0.213969	0.932	0.606434	1.282	0.0878988	1.153	0.157618
B6TC97	Putative uncharacterized protein OS=Zea mays PE=2 SV=1 - [B6TC97_MAIZE]	46.9	4.53	3.86	2	1		membrane		0.686	0.0032404	0.732	0.0224918	1.234	0.149152	1.153	0.156701
K7V6U9	Uncharacterized protein OS=Zea mays GN=ZEAMMB73_879107 PE=4 SV=1 - [K7V6U9_MAIZE]	37.3	5.29	12.2	3	3				0.925	0.542845	0.743	0.0295979	1.081	0.594357	1.153	0.157301
Q9FQL7	Kinesin-like calmodulin binding protein OS=Zea mays GN=KCBP PE=4 SV=1 - [Q9FQL7_MAIZE]	137.1	7.08	3.75	3	3	nucleotide binding; catalytic activity; motor activity; protein binding	cytoplasm; Golgi; cytoskeleton; membrane; mitochondrion	cell organization and biogenesis; transport; cellular component movement; reproduction; cell differentiation; development; metabolic process; regulation of biological process	1.001	0.989238	0.798	0.0994049	0.939	0.644259	1.153	0.15839
B4FS53	Heat-and acid-stable phosphoprotein OS=Zea mays GN=ZEAMMB73_479610 PE=2 SV=1 - [B4FS53_MAIZE]	19	8.22	9.2	3	1				0.772	0.0431245	1.036	0.780756	1.55	0.00262228	1.152	0.160411
K7TVQ3	Uncharacterized protein OS=Zea mays GN=ZEAMMB73_007141 PE=4 SV=1 - [K7TVQ3_MAIZE]	29.5	5.64	13.28	1	3				0.865	0.259671	0.926	0.574906	1.257	0.116646	1.152	0.159924
K7U7Q6	Uncharacterized protein OS=Zea mays GN=ZEAMMB73_827243 PE=4 SV=1 - [K7U7Q6_MAIZE]	132.7	5.2	19.38	1	22				0.874	0.292624	0.858	0.262222	1.17	0.28315	1.152	0.158546
B4G0P3	Uncharacterized protein OS=Zea mays PE=2 SV=1 - [B4G0P3_MAIZE]	23.6	9.09	11.06	4	1		cytoplasm; endoplasmic reticulum		0.823	0.129295	0.933	0.612836	1.308	0.0652982	1.151	0.162473
B6T878	Histone H2B OS=Zea mays PE=2 SV=1 - [B6T878_MAIZE]	16.3	10.08	57.89	2	1	DNA binding	chromosome; nucleus; organelle lumen; cytoplasm	cell organization and biogenesis; metabolic process	0.884	0.337982	0.925	0.568383	1.207	0.196435	1.151	0.161906
B4G1F0	ATP binding protein OS=Zea mays PE=2 SV=1 - [B4G1F0_MAIZE]	41.6	7.94	13.23	21	2	catalytic activity; nucleotide binding	membrane	metabolic process	0.815	0.111194	0.823	0.153585	1.197	0.218292	1.151	0.161588
B4FMS8	Uncharacterized protein OS=Zea mays PE=2 SV=1 - [B4FMS8_MAIZE]	22.9	6.05	52.04	2	1	protein binding	cytoplasm; vacuole; membrane	metabolic process; response to stimulus; cell growth; cell organization and biogenesis	1.005	0.964127	0.988	0.928854	1.134	0.387659	1.151	0.162747
K7V9Z8	Uncharacterized protein (Fragment) OS=Zea mays GN=ZEAMMB73_800942 PE=4 SV=1 - [K7V9Z8_MAIZE]	70.2	6.71	1.27	5	1				0.353	4.19e-16	0.773	0.0592317	2.526	1.91e-10	1.15	0.164029
K7VS39	Uncharacterized protein OS=Zea mays GN=ZEAMMB73_284458 PE=4 SV=1 - [K7VS39_MAIZE]	30.2	6.8	8.61	3	1				0.961	0.757364	1.175	0.196485	1.411	0.0181764	1.15	0.164282
C0PAD6	Uncharacterized protein OS=Zea mays PE=2 SV=1 - [C0PAD6_MAIZE]	27.4	6.06	22.13	2	3	protein binding			0.979	0.873621	0.939	0.644908	1.188	0.238102	1.15	0.165642
B6TNK8	Putative uncharacterized protein OS=Zea mays PE=2 SV=1 - [B6TNK8_MAIZE]	55.9	9.44	1.44	1	1	protein binding			0.926	0.548039	0.9	0.442944	1.122	0.43241	1.15	0.164812
B8A0U2	Uncharacterized protein OS=Zea mays GN=ZEAMMB73_547642 PE=2 SV=1 - [B8A0U2_MAIZE]	39.5	5.5	2.85	1	1	metal ion binding			0.864	0.255905	0.827	0.164227	1.103	0.503718	1.15	0.165285
B6SYV3	Putative uncharacterized protein OS=Zea mays PE=4 SV=1 - [B6SYV3_MAIZE]	9	9.52	14.29	1	1		membrane		0.936	0.609815	0.819	0.143379	1.008	0.959735	1.15	0.164802
K7V582	Histone H2A OS=Zea mays GN=ZEAMMB73_348782 PE=3 SV=1 - [K7V582_MAIZE]	16.5	10.68	34.39	18	2				0.673	0.00203497	1.085	0.517096	1.702	0.000258698	1.149	0.167851
B6UIQ0	Histone H2A OS=Zea mays PE=2 SV=1 - [B6UIQ0_MAIZE]	14.1	10.24	41.18	5	2	DNA binding	chromosome; nucleus	cell organization and biogenesis; metabolic process	0.747	0.0230511	0.819	0.145069	1.68	0.000366824	1.149	0.167572
C0PKH8	Uncharacterized protein OS=Zea mays PE=2 SV=1 - [C0PKH8_MAIZE]	41.3	5.25	3.33	2	1	catalytic activity	cytoplasm; endoplasmic reticulum; membrane	metabolic process	0.793	0.071088	0.874	0.325979	1.27	0.101196	1.149	0.166737
B6U0R8	Subtilisin-like protease OS=Zea mays PE=2 SV=1 - [B6U0R8_MAIZE]	78.2	6.54	4.32	2	3	catalytic activity; protein binding	extracellular; membrane	metabolic process; development; reproduction; regulation of biological process	0.88	0.319067	0.915	0.517852	1.202	0.207234	1.149	0.167202
B4FQ73	Uncharacterized protein OS=Zea mays PE=2 SV=1 - [B4FQ73_MAIZE]	30.5	11.22	12.36	4	2	nucleotide binding			1	0.999222	1.044	0.73278	1.192	0.229079	1.149	0.167547
B6TGB9	Heterogeneous nuclear ribonucleoprotein A3 OS=Zea mays PE=2 SV=1 - [B6TGB9_MAIZE]	39.3	6.29	26.04	4	3	nucleotide binding			0.879	0.31484	0.783	0.0734052	1.169	0.285283	1.149	0.167937
B6SSZ1	Putative uncharacterized protein OS=Zea mays PE=2 SV=1 - [B6SSZ1_MAIZE]	60.3	8.41	2.84	1	1		membrane	response to stimulus	1.011	0.92328	0.858	0.263792	0.978	0.869134	1.149	0.167784
K7UYD2	Putative AMP-dependent synthetase and ligase superfamily protein OS=Zea mays GN=ZEAMMB73_010888 PE=4 SV=1 - [K7UYD2_MAIZE]	58	5.36	5.61	4	3				0.881	0.325186	0.813	0.130015	0.959	0.754746	1.149	0.16766
C0PI96	DNA-directed RNA polymerase OS=Zea mays PE=2 SV=1 - [C0PI96_MAIZE]	40.6	9.09	8.84	1	2	DNA binding; catalytic activity		metabolic process	1.125	0.293805	0.736	0.0246979	0.761	0.044994	1.149	0.167221
K7UN39	Uncharacterized protein OS=Zea mays GN=ZEAMMB73_066847 PE=4 SV=1 - [K7UN39_MAIZE]	26.8	4.67	10.44	2	2				0.834	0.156399	0.824	0.155971	1.137	0.380649	1.148	0.171305
B4F848	Chaperonin OS=Zea mays GN=ZEAMMB73_753216 PE=2 SV=1 - [B4F848_MAIZE]	25.7	8.47	67.48	6	9	metal ion binding; nucleotide binding	cytoplasm; mitochondrion; membrane; extracellular	metabolic process; response to stimulus	0.962	0.764279	0.94	0.647765	1.084	0.579491	1.148	0.169962
K7UBY5	Uncharacterized protein OS=Zea mays GN=ZEAMMB73_029405 PE=4 SV=1 - [K7UBY5_MAIZE]	51	5.17	32.26	2	14				0.916	0.496071	0.891	0.397984	1.069	0.64783	1.148	0.17148
B6T6X4	BRCA1-associated protein OS=Zea mays PE=2 SV=1 - [B6T6X4_MAIZE]	53.4	5.44	3.32	1	1	catalytic activity; protein binding; metal ion binding	nucleus	development; regulation of biological process; metabolic process	1.03	0.788541	0.63	0.000735887	0.704	0.0100196	1.148	0.170469
C0HF37	Uncharacterized protein OS=Zea mays PE=2 SV=1 - [C0HF37_MAIZE]	33	5.08	11.19	2	2		cytoplasm	metabolic process; response to stimulus; development	0.781	0.053975	0.946	0.685293	1.396	0.022108	1.147	0.172336
C0PNJ6	Uncharacterized protein OS=Zea mays PE=2 SV=1 - [C0PNJ6_MAIZE]	25.8	4.74	19.21	6	3		membrane	transport	0.769	0.0409719	0.861	0.275198	1.258	0.115578	1.147	0.173336
B6TQ98	Peroxisomal multifunctional enzyme type 2 OS=Zea mays GN=ZEAMMB73_433723 PE=2 SV=1 - [B6TQ98_MAIZE]	13.2	9.47	26.23	2	4				1.016	0.887597	1.017	0.896628	1.088	0.562746	1.147	0.172156
K7VRQ5	Protein disulfide isomerase isoform 1 OS=Zea mays GN=ZEAMMB73_526328 PE=4 SV=1 - [K7VRQ5_MAIZE]	58.8	5.07	18.71	4	8				0.928	0.564257	0.833	0.18239	1.032	0.831403	1.147	0.171705
Q43298	Chaperonin CPN60-2, mitochondrial OS=Zea mays GN=CPN60II PE=2 SV=1 - [CH62_MAIZE]	60.9	5.85	57.47	3	6	nucleotide binding; metal ion binding	cytoplasm; mitochondrion; organelle lumen; cytosol; membrane; ribosome	metabolic process; response to stimulus	1.065	0.575618	1.016	0.901469	0.967	0.804185	1.147	0.172311
K7TZ80	Uncharacterized protein OS=Zea mays GN=ZEAMMB73_598462 PE=4 SV=1 - [K7TZ80_MAIZE]	53.3	7.44	2.92	2	1				1.02	0.857474	0.822	0.15103	0.927	0.574412	1.147	0.171692
B6TK06	Lymphoid organ expressed yellow head virus receptor protein OS=Zea mays PE=2 SV=1 - [B6TK06_MAIZE]	47	9.64	2.42	1	1				0.828	0.141186	0.608	0.000273685	0.794	0.0897196	1.147	0.171672
C0PMP2	Uncharacterized protein OS=Zea mays GN=ZEAMMB73_062901 PE=2 SV=1 - [C0PMP2_MAIZE]	40.7	6.39	14.13	2	4	catalytic activity		metabolic process	0.72	0.0103498	0.882	0.35772	1.481	0.00695137	1.146	0.175374
K7VXR8	Uncharacterized protein OS=Zea mays GN=ZEAMMB73_054037 PE=4 SV=1 - [K7VXR8_MAIZE]	174.4	7.02	2.68	1	2				0.816	0.113577	0.901	0.444915	1.268	0.10276	1.146	0.174328
B6SIC6	Putative ubiquitin-conjugating enzyme family OS=Zea mays GN=ZEAMMB73_079182 PE=2 SV=1 - [B6SIC6_MAIZE]	17.2	7.34	47.71	10	1	nucleotide binding; catalytic activity			0.877	0.306797	0.962	0.773674	1.26	0.112737	1.146	0.174454
C0PDM6	Uncharacterized protein OS=Zea mays PE=2 SV=1 - [C0PDM6_MAIZE]	86.6	5.44	9.03	2	4				0.86	0.24016	0.908	0.479148	1.202	0.207335	1.146	0.17662
B4FT80	OB-fold nucleic acid binding domain containing protein OS=Zea mays GN=ZEAMMB73_539785 PE=2 SV=1 - [B4FT80_MAIZE]	18.2	9.42	43.98	3	6				0.918	0.504121	0.893	0.408589	1.139	0.373173	1.146	0.176348
B6SRG1	Uncharacterized protein OS=Zea mays GN=ZEAMMB73_154852 PE=4 SV=1 - [B6SRG1_MAIZE]	11.1	9.57	45.63	1	3		cytoplasm; mitochondrion; membrane		1.057	0.618994	0.774	0.0611143	0.893	0.406862	1.146	0.174562
K7VKC2	Uncharacterized protein OS=Zea mays GN=ZEAMMB73_308328 PE=4 SV=1 - [K7VKC2_MAIZE]	18	10.45	7.06	2	1				1.135	0.259453	0.78	0.0688883	0.789	0.0824958	1.146	0.176349
B6TAH2	Pairing protein meu13-like OS=Zea mays PE=2 SV=1 - [B6TAH2_MAIZE]	26.1	5.67	6.17	1	1	transporter activity	membrane	transport; cell organization and biogenesis; reproduction	0.754	0.0276415	0.936	0.625557	1.425	0.0150838	1.145	0.177573
B4FZU3	Uncharacterized protein OS=Zea mays PE=2 SV=1 - [B4FZU3_MAIZE]	61.7	5.74	2.36	1	1	catalytic activity			1.052	0.648985	1.043	0.735328	1.138	0.376175	1.145	0.179298
B1A5P5	Putative uncharacterized protein OS=Zea mays PE=2 SV=1 - [B1A5P5_MAIZE]	34.2	5.05	9.71	3	2				0.851	0.209598	0.833	0.180573	1.123	0.427537	1.145	0.17824
B4FR03	OB-fold nucleic acid binding domain containing protein OS=Zea mays GN=ZEAMMB73_956472 PE=2 SV=1 - [B4FR03_MAIZE]	15.6	9.19	26.03	2	2				1.063	0.585902	0.973	0.841807	1.089	0.558727	1.145	0.179769
B4F9H6	Superoxide dismutase OS=Zea mays GN=ZEAMMB73_361625 PE=2 SV=1 - [B4F9H6_MAIZE]	25.2	7.27	59.23	8	9	antioxidant activity; catalytic activity; metal ion binding	cytoplasm; mitochondrion	metabolic process; response to stimulus; development; reproduction; defense response	0.95	0.688018	0.872	0.315216	1.061	0.686969	1.145	0.178879
A5HEH5	GIF2 OS=Zea mays GN=GIF2 PE=2 SV=1 - [A5HEH5_MAIZE]	23.4	5.06	21.82	4	2				0.865	0.257019	0.781	0.0704277	1.038	0.799729	1.145	0.178365
K7V0H3	Uncharacterized protein OS=Zea mays GN=ZEAMMB73_847008 PE=4 SV=1 - [K7V0H3_MAIZE]	49.9	5.96	4.01	3	1				1.126	0.287957	0.897	0.426553	0.914	0.50738	1.145	0.178981
K7W7N9	Uncharacterized protein OS=Zea mays GN=ZEAMMB73_184778 PE=4 SV=1 - [K7W7N9_MAIZE]	113.3	6.62	2.5	2	2				0.951	0.695921	1.123	0.355028	1.354	0.0375138	1.144	0.181872
B6U4U0	Uncharacterized protein OS=Zea mays GN=ZEAMMB73_413368 PE=2 SV=1 - [B6U4U0_MAIZE]	13.4	4.49	14.93	1	1		membrane		0.876	0.302377	0.873	0.318848	1.142	0.362747	1.144	0.182252
K7V608	Uncharacterized protein OS=Zea mays GN=ZEAMMB73_367116 PE=4 SV=1 - [K7V608_MAIZE]	170.3	6.37	0.72	1	1				0.857	0.227635	0.844	0.215145	1.13	0.401948	1.144	0.181238
Q6ST18	Heat shock factor binding protein 2 OS=Zea mays GN=hsbp2 PE=4 SV=1 - [Q6ST18_MAIZE]	10.2	4.53	26.32	1	1	protein binding	nucleus; cytoplasm; cytosol	response to stimulus; development; reproduction	0.871	0.281489	0.871	0.310704	1.11	0.4737	1.144	0.182659
B6TTM2	SWIb domain-containing protein OS=Zea mays PE=2 SV=1 - [B6TTM2_MAIZE]	15.2	10.37	28.87	1	4	protein binding			0.971	0.822694	0.996	0.977895	1.084	0.579995	1.144	0.180922
B6TH44	Splicing factor, arginine/serine-rich 7 OS=Zea mays PE=2 SV=1 - [B6TH44_MAIZE]	23.4	10.99	5.5	1	1		cytoplasm; cytosol		0.896	0.39235	0.712	0.0129077	0.911	0.492763	1.144	0.181206
B6TRX1	VAP27-2 OS=Zea mays PE=2 SV=1 - [B6TRX1_MAIZE]	43.3	5.96	2.83	1	1	structural molecule activity	membrane		0.978	0.86564	0.759	0.0435945	0.889	0.388672	1.144	0.182019
C4J9M8	Uncharacterized protein OS=Zea mays PE=2 SV=1 - [C4J9M8_MAIZE]	38	5.77	14.25	1	3	catalytic activity	membrane	metabolic process	0.792	0.0692166	1.112	0.394612	1.574	0.00182084	1.143	0.183251
B7ZX91	Uncharacterized protein OS=Zea mays PE=2 SV=1 - [B7ZX91_MAIZE]	43.1	4.88	21.31	6	5	nucleotide binding			0.807	0.0938846	0.877	0.337548	1.271	0.0995967	1.143	0.184514
B4FBL9	Uncharacterized protein OS=Zea mays PE=2 SV=1 - [B4FBL9_MAIZE]	56.2	9.76	2.68	1	1		nucleus	metabolic process; development; reproduction; response to stimulus	0.819	0.119532	0.878	0.339545	1.228	0.15922	1.143	0.184401
B6TI78	Peptidyl-prolyl isomerase OS=Zea mays PE=2 SV=1 - [B6TI78_MAIZE]	61.7	5.29	38.88	1	19	protein binding; catalytic activity		metabolic process	0.916	0.496818	0.878	0.340924	1.119	0.440914	1.143	0.183199
B4FJC3	Uncharacterized protein OS=Zea mays PE=2 SV=1 - [B4FJC3_MAIZE]	47	7.08	9.72	2	1	nucleotide binding; metal ion binding; protein binding	cytoplasm	metabolic process; response to stimulus	1.105	0.372317	0.969	0.816839	1.005	0.975954	1.143	0.183313
K7V4W4	Uncharacterized protein OS=Zea mays GN=ZEAMMB73_439096 PE=4 SV=1 - [K7V4W4_MAIZE]	123.2	5.31	1.31	1	1				1.077	0.507051	0.82	0.147365	0.872	0.315961	1.143	0.184876
Q43712	Calcium-binding protein OS=Zea mays GN=CRT1 PE=2 SV=1 - [Q43712_MAIZE]	48	4.64	40.62	4	18	metal ion binding; protein binding	cytoplasm; mitochondrion; vacuole; endoplasmic reticulum; membrane	metabolic process; response to stimulus	0.878	0.309864	1.159	0.238925	1.52	0.00402862	1.142	0.185776
K7V3R8	Putative H/ACA ribonucleoprotein complex subunit family protein OS=Zea mays GN=ZEAMMB73_789985 PE=4 SV=1 - [K7V3R8_MAIZE]	20	5.63	18.95	3	2				0.938	0.620534	0.943	0.665073	1.184	0.24631	1.142	0.188251
B4FYD7	Uncharacterized protein OS=Zea mays PE=2 SV=1 - [B4FYD7_MAIZE]	47.3	4.81	20.67	2	5		membrane; nucleus	transport	0.867	0.264696	0.835	0.186149	1.151	0.333859	1.142	0.186921
K7TYK2	Putative homeodomain-like transcription factor superfamily protein OS=Zea mays GN=ZEAMMB73_085913 PE=3 SV=1 - [K7TYK2_MAIZE]	96.8	5.58	2.5	1	2				0.998	0.992473	0.882	0.360015	1.012	0.9398	1.142	0.187605
K7UYZ4	Uncharacterized protein OS=Zea mays GN=ZEAMMB73_028299 PE=4 SV=1 - [K7UYZ4_MAIZE]	74.5	4.79	4.5	2	2				0.969	0.809918	0.891	0.400452	0.98	0.87688	1.142	0.188286
B4FVI1	Uncharacterized protein OS=Zea mays PE=2 SV=1 - [B4FVI1_MAIZE]	33.8	8.87	4.87	5	1		membrane		0.999	0.994516	0.773	0.0599976	0.886	0.37424	1.142	0.187282
Q94F78	Nucleosome/chromatin assembly factor A OS=Zea mays GN=nfa104 PE=2 SV=1 - [Q94F78_MAIZE]	29.3	4.26	27.52	1	2	protein binding	nucleus; cytoplasm	cell organization and biogenesis; metabolic process; cell proliferation; development; cell differentiation; response to stimulus	0.859	0.235742	0.906	0.470377	1.189	0.235097	1.141	0.188873
B6SWA1	Dek protein OS=Zea mays PE=2 SV=1 - [B6SWA1_MAIZE]	52.5	8.63	26.86	2	12				0.827	0.139438	0.882	0.359573	1.098	0.522377	1.141	0.188854
K7VLM3	Uncharacterized protein OS=Zea mays GN=ZEAMMB73_625275 PE=4 SV=1 - [K7VLM3_MAIZE]	112	5.47	4.74	1	3				0.886	0.346023	0.764	0.0493602	1.059	0.696971	1.141	0.189545
K7UDY3	Uncharacterized protein OS=Zea mays GN=ZEAMMB73_189095 PE=4 SV=1 - [K7UDY3_MAIZE]	22.9	11.56	7.01	3	1				0.926	0.547551	0.729	0.0205776	0.901	0.441476	1.141	0.188683
B6TGL6	Putative uncharacterized protein OS=Zea mays PE=2 SV=1 - [B6TGL6_MAIZE]	18.5	4.2	8.2	1	1				0.787	0.0616317	0.825	0.160441	1.199	0.214004	1.14	0.193152
B6T888	ATP binding protein OS=Zea mays PE=2 SV=1 - [B6T888_MAIZE]	56	6.34	9.11	6	4	catalytic activity; protein binding; nucleotide binding	membrane	metabolic process; cell communication; regulation of biological process; response to stimulus	0.923	0.532219	0.96	0.765196	1.146	0.350665	1.14	0.192318
B6UCP6	Putative uncharacterized protein OS=Zea mays PE=4 SV=1 - [B6UCP6_MAIZE]	8	4.59	37.5	1	3				0.807	0.0953657	0.797	0.0971954	1.015	0.921881	1.14	0.192909
C0PDN9	Uncharacterized protein OS=Zea mays PE=2 SV=1 - [C0PDN9_MAIZE]	51.5	6.55	7.66	5	2				0.908	0.450906	0.759	0.0441429	0.976	0.856596	1.14	0.192677
B6U262	Urease OS=Zea mays PE=2 SV=1 - [B6U262_MAIZE]	90	5.85	0.83	1	1	catalytic activity; metal ion binding	cytoplasm; membrane	metabolic process	1.104	0.37746	0.937	0.632859	0.97	0.820885	1.14	0.192323
B4FI96	Uncharacterized protein OS=Zea mays GN=ZEAMMB73_794747 PE=2 SV=1 - [B4FI96_MAIZE]	50.7	9.67	14.81	4	5				1.057	0.61862	0.649	0.00156427	0.677	0.0042988	1.14	0.193016
B6T6X0	Uncharacterized protein OS=Zea mays PE=2 SV=1 - [B6T6X0_MAIZE]	39.6	5.94	9.59	1	3		membrane		0.844	0.186735	0.894	0.413424	1.406	0.0192698	1.139	0.196332
B6TLT3	Putative uncharacterized protein OS=Zea mays PE=2 SV=1 - [B6TLT3_MAIZE]	50.2	6.19	4.29	1	2	protein binding	membrane		0.826	0.135935	0.975	0.854887	1.349	0.0398789	1.139	0.194886
B6U2I0	Atypical receptor-like kinase MARK OS=Zea mays PE=2 SV=1 - [B6U2I0_MAIZE]	71.5	8.16	4.82	1	1	nucleotide binding; catalytic activity	membrane	metabolic process	1.207	0.0940111	1.286	0.0442663	1.217	0.177978	1.139	0.19614
B6UFY0	Actin-related protein 2/3 complex subunit 4 OS=Zea mays PE=2 SV=1 - [B6UFY0_MAIZE]	20.2	7.72	3.47	1	1		cytoskeleton	cell organization and biogenesis; regulation of biological process	0.841	0.178077	0.885	0.370407	1.201	0.209009	1.139	0.19526
K7U0W7	Uncharacterized protein OS=Zea mays GN=ZEAMMB73_497393 PE=4 SV=1 - [K7U0W7_MAIZE]	51.3	7.27	6.61	1	2				0.99	0.941686	0.937	0.632471	1.11	0.474707	1.139	0.19506
B7ZY42	Uncharacterized protein OS=Zea mays PE=2 SV=1 - [B7ZY42_MAIZE]	51.2	8.41	38.89	2	7	metal ion binding; catalytic activity	cytoplasm; mitochondrion; membrane	response to stimulus; metabolic process	0.943	0.647198	0.904	0.458248	1.091	0.550655	1.139	0.194944
B4FRG6	Uncharacterized protein OS=Zea mays PE=2 SV=1 - [B4FRG6_MAIZE]	45.9	6.9	15.33	4	1	nucleotide binding			1.041	0.716625	0.998	0.985025	1.068	0.654486	1.139	0.194915
C0HDX5	Uncharacterized protein OS=Zea mays PE=4 SV=1 - [C0HDX5_MAIZE]	10	9.96	34.07	2	1				0.999	0.995682	0.874	0.323672	1.066	0.66223	1.139	0.196743
B6TY34	Strictosidine synthase OS=Zea mays PE=2 SV=1 - [B6TY34_MAIZE]	44.1	6.8	15.33	2	5	catalytic activity	cytoplasm; endoplasmic reticulum; membrane	metabolic process	0.987	0.918512	1.003	0.981943	1.064	0.671852	1.139	0.196816
B6T715	Aldehyde dehydrogenase OS=Zea mays PE=2 SV=1 - [B6T715_MAIZE]	58.7	6.76	7.45	7	1	nucleotide binding; catalytic activity	cytoplasm; mitochondrion; membrane	metabolic process; response to stimulus	0.804	0.0884762	0.732	0.0227785	1.04	0.789041	1.139	0.196811
P93631	HMGc2 protein OS=Zea mays GN=HMGc2 PE=2 SV=1 - [P93631_MAIZE]	15	8.21	36.23	4	2	protein binding			0.917	0.497834	0.853	0.245899	1.033	0.827624	1.139	0.194541
B4FMA8	SNF2 transcription factor OS=Zea mays GN=ZEAMMB73_790427 PE=2 SV=1 - [B4FMA8_MAIZE]	39.8	8.91	27.94	2	7	nucleotide binding			0.912	0.473503	0.966	0.802117	1.185	0.245436	1.138	0.198491
B6T4A9	Seed maturation protein OS=Zea mays PE=2 SV=1 - [B6T4A9_MAIZE]	27.7	8.6	14.11	3	3		cytoplasm; mitochondrion; endoplasmic reticulum; membrane		0.946	0.666962	0.97	0.824295	1.17	0.280992	1.138	0.197749
K7TW41	Uncharacterized protein OS=Zea mays GN=ZEAMMB73_703991 PE=3 SV=1 - [K7TW41_MAIZE]	118.5	7.08	3.67	2	3				0.908	0.454857	0.837	0.193559	0.995	0.967357	1.138	0.199066
C0PDC7	Heat-shock protein 101 OS=Zea mays GN=ZEAMMB73_519807 PE=2 SV=1 - [C0PDC7_MAIZE]	101.1	6.16	11.07	4	5	nucleotide binding; protein binding; catalytic activity	membrane	metabolic process; regulation of biological process; response to stimulus	0.863	0.250251	0.922	0.554212	1.185	0.24411	1.137	0.202038
K7UQ21	Structural maintenance of chromosomes protein OS=Zea mays GN=ZEAMMB73_053127 PE=3 SV=1 - [K7UQ21_MAIZE]	152.4	8.35	6.96	2	9				0.982	0.889327	0.96	0.763743	1.097	0.528037	1.137	0.200831
B4FPX0	26S proteasome non-ATPase regulatory subunit 9 OS=Zea mays PE=2 SV=1 - [B4FPX0_MAIZE]	23.1	5.22	31.92	2	5	protein binding	proteasome		0.921	0.522768	0.866	0.294278	1.086	0.573293	1.137	0.20267
B6T2I9	Putative uncharacterized protein OS=Zea mays PE=4 SV=1 - [B6T2I9_MAIZE]	9.8	9.66	11.24	4	1		cytoplasm; mitochondrion; membrane		0.916	0.497591	0.869	0.30485	1.081	0.593928	1.137	0.201159
B4F822	Proteasome subunit alpha type OS=Zea mays PE=2 SV=1 - [B4F822_MAIZE]	27.2	7.84	40.16	1	1	catalytic activity	proteasome; nucleus; cytoplasm; vacuole; cytoskeleton; membrane; cytosol; ribosome	metabolic process	1.039	0.730981	1.008	0.952752	1.058	0.699816	1.137	0.201466
B6U0K8	Histone-like transcription factor and archaeal histone family protein OS=Zea mays PE=2 SV=1 - [B6U0K8_MAIZE]	21.3	5.11	16.75	1	2	DNA binding	nucleus; membrane		0.843	0.182705	0.81	0.122501	1.042	0.780127	1.137	0.201894
B6TKL2	DNA repair protein RAD23 OS=Zea mays PE=2 SV=1 - [B6TKL2_MAIZE]	42.5	4.69	30.37	6	8	DNA binding; protein binding	nucleus	metabolic process; response to stimulus	0.901	0.4172	0.825	0.160759	1.006	0.968354	1.137	0.202342
B6TQ68	60S ribosomal protein L19-3 OS=Zea mays GN=ZEAMMB73_479006 PE=2 SV=1 - [B6TQ68_MAIZE]	24.1	11.44	32.37	6	2	structural molecule activity	cytoplasm; ribosome	metabolic process	1.047	0.680362	0.862	0.279212	0.88	0.347294	1.137	0.200977
B4FM31	Ras-related protein ARA-4 OS=Zea mays PE=2 SV=1 - [B4FM31_MAIZE]	24	5.15	19.91	1	1	nucleotide binding	membrane	cell communication; regulation of biological process; response to stimulus; transport	1.117	0.322829	0.588	0.000103043	0.6	0.000181634	1.137	0.20062
B6SRR5	Heparanase-like protein 2 OS=Zea mays PE=2 SV=1 - [B6SRR5_MAIZE]	59.6	5.9	2.78	3	1	catalytic activity	membrane	metabolic process	1	0.994428	0.988	0.926338	1.124	0.421859	1.136	0.204051
B6SUV6	Hypersensitive-induced response protein OS=Zea mays PE=2 SV=1 - [B6SUV6_MAIZE]	31.4	5.45	12.32	6	3		cytoplasm; vacuole; membrane		0.884	0.338474	0.818	0.141594	1.056	0.710656	1.136	0.206573
B4FX24	Uncharacterized protein OS=Zea mays PE=2 SV=1 - [B4FX24_MAIZE]	29.8	7.78	12	2	2	transporter activity	nucleus; organelle lumen; cytoplasm; mitochondrion; membrane; vacuole	transport; response to stimulus; defense response; regulation of biological process	0.903	0.427704	0.807	0.116376	1.018	0.906997	1.136	0.203976
Q5EUE1	Protein disulfide isomerase OS=Zea mays GN=PDIL1-1 PE=2 SV=1 - [Q5EUE1_MAIZE]	56.8	5.15	58.17	6	18	catalytic activity	cytoplasm; endoplasmic reticulum	metabolic process; cellular homeostasis; regulation of biological process	0.917	0.498771	1.062	0.633661	1.326	0.0525043	1.135	0.206789
B4FHC3	Uncharacterized protein OS=Zea mays PE=2 SV=1 - [B4FHC3_MAIZE]	50.5	6.52	7.66	2	2	catalytic activity		metabolic process	0.866	0.26243	1.026	0.838207	1.295	0.0763491	1.135	0.209199
B4FJF0	Uncharacterized protein OS=Zea mays PE=2 SV=1 - [B4FJF0_MAIZE]	32.8	5.43	28.2	5	7	structural molecule activity	cytoplasm; Golgi; membrane	transport	0.869	0.274488	1.042	0.742024	1.26	0.112192	1.135	0.209374
B6U363	SAM domain family protein OS=Zea mays PE=2 SV=1 - [B6U363_MAIZE]	23.6	9.7	18.18	6	3	protein binding			0.817	0.114098	0.859	0.265481	1.226	0.162402	1.135	0.206731
B6T9A1	Co-chaperone protein SBA1 OS=Zea mays PE=2 SV=1 - [B6T9A1_MAIZE]	22.1	4.46	33.17	8	2				0.862	0.246362	0.888	0.384443	1.204	0.202616	1.135	0.208146
C0P8Z6	Uncharacterized protein OS=Zea mays PE=2 SV=1 - [C0P8Z6_MAIZE]	19.1	6.02	51.72	1	1	catalytic activity; metal ion binding		metabolic process	0.947	0.670471	0.96	0.765561	1.154	0.32586	1.135	0.207838
C4J4W3	Uncharacterized protein OS=Zea mays GN=ZEAMMB73_228282 PE=2 SV=1 - [C4J4W3_MAIZE]	65.3	6.33	47.33	3	11	protein binding	nucleus; cytoplasm; cytosol; membrane	response to stimulus	0.909	0.458572	0.892	0.404522	1.137	0.377535	1.135	0.207279
B6TYS6	Glutathione S-transferase zeta class OS=Zea mays PE=2 SV=1 - [B6TYS6_MAIZE]	24.7	6.11	29.46	4	5	catalytic activity; protein binding	cytoplasm	metabolic process	0.875	0.299864	0.967	0.80742	1.134	0.389065	1.135	0.206823
C0PKD9	Uncharacterized protein OS=Zea mays GN=ZEAMMB73_542828 PE=2 SV=1 - [C0PKD9_MAIZE]	26.4	7.33	42.52	3	6	nucleotide binding	cytoplasm	metabolic process	1.02	0.856164	0.966	0.797169	1.124	0.424197	1.135	0.207022
B6TVI1	Non-specific lipid-transfer protein OS=Zea mays PE=2 SV=1 - [B6TVI1_MAIZE]	12	9.29	16.39	2	2			transport	0.886	0.34727	0.869	0.305934	1.116	0.451258	1.135	0.207562
C0PIL8	Uncharacterized protein OS=Zea mays GN=ZEAMMB73_111506 PE=2 SV=1 - [C0PIL8_MAIZE]	30.2	5.71	4.36	1	1		cytoplasm; vacuole; membrane	reproduction	0.888	0.353207	0.667	0.00302396	0.858	0.261626	1.135	0.208058
B4FPE4	Uncharacterized protein OS=Zea mays PE=4 SV=1 - [B4FPE4_MAIZE]	12.2	6.13	36.36	2	2	catalytic activity; transporter activity	cytoplasm; membrane; vacuole	transport	0.848	0.197915	0.618	0.00044178	0.845	0.21568	1.135	0.20941
B6U1W6	Angustifolia OS=Zea mays PE=2 SV=1 - [B6U1W6_MAIZE]	70	7.03	1.71	1	1	nucleotide binding; catalytic activity	membrane	metabolic process	0.924	0.539132	1.07	0.587038	1.317	0.0588793	1.134	0.211618
B4FK42	Uncharacterized protein OS=Zea mays PE=2 SV=1 - [B4FK42_MAIZE]	39.3	6.39	6.2	4	2	DNA binding; protein binding		metabolic process; regulation of biological process	0.798	0.0785627	0.922	0.551477	1.314	0.061149	1.134	0.210409
B6U7P5	Syntaxin 132 OS=Zea mays PE=1 SV=1 - [B6U7P5_MAIZE]	34.5	7.49	19.74	1	1	protein binding	membrane	transport; response to stimulus	0.845	0.190084	0.931	0.599099	1.251	0.123908	1.134	0.212679
C4JAP7	Uncharacterized protein OS=Zea mays PE=2 SV=1 - [C4JAP7_MAIZE]	39	7.08	6.91	8	1	DNA binding; protein binding	chromosome; nucleus; organelle lumen	metabolic process; regulation of biological process; cell organization and biogenesis; reproduction	0.868	0.26872	0.917	0.523753	1.201	0.208635	1.134	0.210571
B6SLM7	Uncharacterized protein OS=Zea mays GN=ZEAMMB73_817991 PE=4 SV=1 - [B6SLM7_MAIZE]	11	4.56	28.04	1	4				0.818	0.117092	0.82	0.146804	1.182	0.252724	1.134	0.210097
K7TVF1	Homoserine dehydrogenase OS=Zea mays GN=ZEAMMB73_060067 PE=3 SV=1 - [K7TVF1_MAIZE]	64.8	8.27	10.32	1	1				1.019	0.867359	1.05	0.698102	1.172	0.277608	1.134	0.211557
A1Y2B7	Protein SUPPRESSOR OF GENE SILENCING 3 homolog OS=Zea mays GN=SGS3 PE=1 SV=1 - [SGS3_MAIZE]	67.7	6.24	23.91	2	12			development; metabolic process; regulation of biological process	0.851	0.207523	0.925	0.569908	1.147	0.346272	1.134	0.21039
B6SK95	Small nuclear ribonucleoprotein E OS=Zea mays GN=ZEAMMB73_296494 PE=4 SV=1 - [B6SK95_MAIZE]	10.3	9.89	60.23	6	4				0.91	0.461516	0.896	0.422337	1.133	0.392097	1.134	0.212598
K7VK12	Putative PWWP domain family protein OS=Zea mays GN=ZEAMMB73_121366 PE=4 SV=1 - [K7VK12_MAIZE]	137.9	4.59	5.56	1	4				0.877	0.306297	0.847	0.224499	1.105	0.494142	1.134	0.210795
B6TQ25	RNA-binding protein-like OS=Zea mays PE=2 SV=1 - [B6TQ25_MAIZE]	51.1	5.94	9.43	4	4	nucleotide binding		transport	1.057	0.61745	0.912	0.499695	1.051	0.736367	1.134	0.212831
B6SYN9	Putative uncharacterized protein OS=Zea mays PE=2 SV=1 - [B6SYN9_MAIZE]	49	7.44	3.44	2	1				0.77	0.0417244	0.622	0.000518939	0.918	0.528447	1.134	0.212021
B4FIG5	Uncharacterized protein OS=Zea mays PE=2 SV=1 - [B4FIG5_MAIZE]	41.3	5.48	6.28	4	1				1.018	0.870227	0.52	1.81e-06	0.581	6.92e-05	1.134	0.211502
C0PIQ4	Uncharacterized protein OS=Zea mays PE=2 SV=1 - [C0PIQ4_MAIZE]	29.7	6.24	29.26	1	1		cytoplasm; membrane	metabolic process	0.892	0.372481	0.987	0.925355	1.258	0.115381	1.133	0.213747
Q6RW09	Allene oxide cyclase OS=Zea mays GN=aoc PE=2 SV=1 - [Q6RW09_MAIZE]	25.8	8.94	27.73	2	4	catalytic activity	membrane; cytoplasm	response to stimulus	0.861	0.242574	0.841	0.206153	1.125	0.420534	1.133	0.214655
B4FT92	Uncharacterized protein OS=Zea mays PE=2 SV=1 - [B4FT92_MAIZE]	21.8	9.82	9.6	4	2		cytoplasm; endoplasmic reticulum		0.995	0.97282	0.897	0.424913	1.066	0.663731	1.133	0.213678
B6T8F4	Ran-binding protein 1 OS=Zea mays GN=ZEAMMB73_722707 PE=2 SV=1 - [B6T8F4_MAIZE]	23.9	4.69	26.82	1	1			transport	1.006	0.955246	1.066	0.607583	1.055	0.715287	1.133	0.215827
C0PFD1	Uncharacterized protein OS=Zea mays PE=2 SV=1 - [C0PFD1_MAIZE]	34	6.73	6.09	2	1	catalytic activity	cytoplasm	metabolic process	1.168	0.166313	0.929	0.590158	0.903	0.453917	1.133	0.215917
B6T543	Histone H2A OS=Zea mays PE=2 SV=1 - [B6T543_MAIZE]	14.3	10.21	40.88	4	2	DNA binding	chromosome; nucleus; organelle lumen	cell organization and biogenesis; metabolic process	0.931	0.580052	0.812	0.128315	0.877	0.33581	1.133	0.214449
Q41739	Thiamine thiazole synthase 2, chloroplastic OS=Zea mays GN=THI1-2 PE=2 SV=1 - [THI42_MAIZE]	37.2	5.88	22.32	4	3	catalytic activity; metal ion binding	cytoplasm	metabolic process	1.064	0.579124	0.816	0.137534	0.839	0.196226	1.133	0.214154
B6TX01	Glycoside hydrolase, family 28 OS=Zea mays PE=2 SV=1 - [B6TX01_MAIZE]	49.7	6.61	3.02	1	1	catalytic activity	extracellular	metabolic process; cell organization and biogenesis	1.025	0.821416	0.751	0.0360726	0.832	0.176017	1.133	0.21435
C0HFL2	Uncharacterized protein OS=Zea mays PE=2 SV=1 - [C0HFL2_MAIZE]	73.8	8.44	1.49	1	1		cytoplasm; cytosol	transport	0.676	0.00228061	1.104	0.429303	1.853	2.26e-05	1.132	0.217323
B4FF07	Uncharacterized protein OS=Zea mays PE=2 SV=1 - [B4FF07_MAIZE]	28.2	5.08	9.52	1	1				1.129	0.278424	1.395	0.00776547	1.402	0.0204171	1.132	0.219241
K7UK62	Uncharacterized protein OS=Zea mays GN=ZEAMMB73_861231 PE=4 SV=1 - [K7UK62_MAIZE]	24.2	9.07	9.68	1	1				0.846	0.192317	1.033	0.794417	1.387	0.0248081	1.132	0.216505
K7UYM2	Putative XH domain family protein OS=Zea mays GN=ZEAMMB73_246166 PE=4 SV=1 - [K7UYM2_MAIZE]	78.7	5.19	8.1	1	5				0.89	0.363173	0.925	0.567481	1.203	0.205411	1.132	0.216353
K7URM4	Uncharacterized protein OS=Zea mays GN=ZEAMMB73_488210 PE=4 SV=1 - [K7URM4_MAIZE]	52.1	5.01	6.62	1	1				0.95	0.693237	0.955	0.735314	1.14	0.369756	1.132	0.218838
C0PNG4	Uncharacterized protein OS=Zea mays PE=2 SV=1 - [C0PNG4_MAIZE]	27.2	9.44	11.97	3	3				0.964	0.776314	0.894	0.414431	1.123	0.426121	1.132	0.217777
B6SIP7	Prefoldin subunit 1 OS=Zea mays PE=2 SV=1 - [B6SIP7_MAIZE]	14.8	5.19	16.28	2	2	protein binding	cytoplasm; cytosol	metabolic process	0.883	0.331117	0.809	0.122163	1.041	0.787024	1.132	0.218247
B7ZZZ8	Uncharacterized protein OS=Zea mays PE=2 SV=1 - [B7ZZZ8_MAIZE]	26.4	9.48	6.75	2	1		membrane		1.142	0.234944	1.032	0.803739	1.025	0.870311	1.132	0.218967
B4FK00	Uncharacterized protein OS=Zea mays PE=2 SV=1 - [B4FK00_MAIZE]	45.3	9.23	13.3	1	2	enzyme regulator activity; metal ion binding		development; response to stimulus; reproduction; metabolic process; regulation of biological process	0.847	0.196501	0.713	0.0134022	0.929	0.586586	1.132	0.216457
B4FUK2	Peptidyl-prolyl cis-trans isomerase OS=Zea mays PE=2 SV=1 - [B4FUK2_MAIZE]	16.4	8.79	26.45	2	2	catalytic activity	cytoplasm; vacuole	metabolic process	0.858	0.231882	0.871	0.312981	1.175	0.269455	1.131	0.222031
B6U0V2	Hydrolase, hydrolyzing O-glycosyl compounds OS=Zea mays PE=2 SV=1 - [B6U0V2_MAIZE]	61.8	7.93	2.05	1	1	catalytic activity	membrane	metabolic process	0.814	0.108235	0.611	0.00031702	1.082	0.590878	1.131	0.220545
C0PG30	Uncharacterized protein OS=Zea mays PE=2 SV=1 - [C0PG30_MAIZE]	54.5	7.66	5.8	3	2		membrane	cellular homeostasis; regulation of biological process	0.911	0.469957	0.866	0.29445	1.078	0.60727	1.131	0.220743
B4FP16	Uncharacterized protein OS=Zea mays PE=4 SV=1 - [B4FP16_MAIZE]	10.8	9.44	12.63	3	1		cytoplasm; endoplasmic reticulum; membrane		0.884	0.335189	0.792	0.0882172	1.016	0.916132	1.131	0.222579
C0P5K8	Uncharacterized protein OS=Zea mays PE=2 SV=1 - [C0P5K8_MAIZE]	77	6.2	2.22	2	2		membrane		0.732	0.0148098	0.896	0.41949	1.387	0.0246369	1.13	0.222888
Q4A1J4	Putative cystatin (Fragment) OS=Zea mays GN=cc7 PE=2 SV=1 - [Q4A1J4_MAIZE]	10.8	9.69	34.02	4	3	enzyme regulator activity		metabolic process; regulation of biological process	0.892	0.374478	0.82	0.147198	1.134	0.389186	1.13	0.223627
B6T8I4	Pre-mRNA-splicing factor ISY1 OS=Zea mays PE=2 SV=1 - [B6T8I4_MAIZE]	36.5	6.76	18.65	1	5		cytoplasm		0.94	0.632319	0.888	0.386491	1.11	0.473924	1.13	0.225457
K7UT89	Putative jumonji-like transcription factor family protein OS=Zea mays GN=ZEAMMB73_779991 PE=4 SV=1 - [K7UT89_MAIZE]	111.8	7.52	2.1	3	2				0.882	0.330049	0.84	0.200962	1.078	0.60979	1.13	0.225291
B4F9F3	Uncharacterized protein OS=Zea mays PE=2 SV=1 - [B4F9F3_MAIZE]	56.4	9.26	9.41	5	3	nucleotide binding; catalytic activity	nucleus; cytoplasm; cytosol; organelle lumen	metabolic process; response to stimulus; development; reproduction; regulation of biological process	0.855	0.221643	0.867	0.298126	1.038	0.80157	1.13	0.225867
B6TD00	Fas-associated factor 1-like protein OS=Zea mays GN=ZEAMMB73_905650 PE=2 SV=1 - [B6TD00_MAIZE]	50.8	5.03	6.01	2	2	protein binding	membrane		1.588	3.82e-05	0.927	0.580607	0.661	0.00244844	1.13	0.224798
B6UG32	Peptidyl-prolyl cis-trans isomerase OS=Zea mays PE=2 SV=1 - [B6UG32_MAIZE]	15	5.57	38.03	3	3	catalytic activity		metabolic process	0.873	0.291378	0.936	0.626856	1.227	0.161291	1.129	0.228251
C0PH97	Uncharacterized protein OS=Zea mays PE=2 SV=1 - [C0PH97_MAIZE]	53.2	6.01	2.89	2	1	catalytic activity			0.943	0.648424	0.748	0.033512	0.897	0.424965	1.129	0.228803
B6TVD6	3-isopropylmalate dehydrogenase 2 OS=Zea mays PE=2 SV=1 - [B6TVD6_MAIZE]	43	5.83	45.21	1	2	metal ion binding; catalytic activity; nucleotide binding	cytoplasm	metabolic process	1.214	0.0834854	0.88	0.347554	0.859	0.264505	1.129	0.227609
C0PGM7	Uncharacterized protein OS=Zea mays PE=2 SV=1 - [C0PGM7_MAIZE]	88.7	6.46	5.62	1	3		membrane		0.84	0.173993	0.958	0.754119	1.273	0.0977453	1.128	0.230057
K7VKP3	Putative SAP DNA-binding domain family protein isoform 1 OS=Zea mays GN=ZEAMMB73_883251 PE=4 SV=1 - [K7VKP3_MAIZE]	80.2	4.6	19.54	2	11				0.865	0.25716	0.918	0.533685	1.2	0.2106	1.128	0.232533
C0PFF6	Uncharacterized protein OS=Zea mays PE=2 SV=1 - [C0PFF6_MAIZE]	94.1	5.63	7.41	1	5	DNA binding; catalytic activity; nucleotide binding	chromosome; membrane	metabolic process; cell organization and biogenesis; regulation of biological process	0.853	0.216767	0.874	0.325678	1.181	0.252912	1.128	0.230647
B4FS99	ATP synthase D chain, mitochondrial OS=Zea mays PE=2 SV=1 - [B4FS99_MAIZE]	19.9	5.29	58.82	1	10	metal ion binding; transporter activity	cytoplasm; membrane; mitochondrion; nucleus; organelle lumen; cytosol; ribosome	response to stimulus; metabolic process; transport	0.957	0.732011	0.933	0.614177	1.069	0.65004	1.128	0.231385
Q8W121	Chromatin complex subunit A101 OS=Zea mays GN=cha101 PE=2 SV=1 - [Q8W121_MAIZE]	88.3	6.73	5.91	1	3	DNA binding; catalytic activity; nucleotide binding	chromosome	metabolic process; cell organization and biogenesis; regulation of biological process	0.99	0.941618	0.88	0.350612	1.069	0.64797	1.128	0.229913
B7ZXH0	Pyruvate kinase OS=Zea mays PE=2 SV=1 - [B7ZXH0_MAIZE]	50.3	5.85	27.75	5	11	metal ion binding; catalytic activity	cytoplasm; membrane	metabolic process; response to stimulus	0.957	0.736057	0.965	0.791616	1.029	0.846717	1.128	0.232378
Q5GAP7	Putative uncharacterized protein OS=Zea mays GN=I9009 PE=4 SV=1 - [Q5GAP7_MAIZE]	30.8	8.35	4.53	2	1	metal ion binding			0.968	0.802357	0.846	0.220308	0.988	0.925038	1.128	0.231573
O24415	60S acidic ribosomal protein P2B OS=Zea mays GN=RPP2B PE=1 SV=1 - [RLA2B_MAIZE]	11.7	4.27	77.88	3	6	structural molecule activity	cytoplasm; ribosome	metabolic process	0.774	0.0454115	0.869	0.304643	1.293	0.0773688	1.127	0.235205
C0P7F1	Uncharacterized protein OS=Zea mays PE=2 SV=1 - [C0P7F1_MAIZE]	55.3	8.28	10.64	1	5	protein binding	membrane		0.948	0.680751	0.937	0.632581	1.149	0.341912	1.127	0.235243
B6TAE3	TPR domain containing protein OS=Zea mays PE=2 SV=1 - [B6TAE3_MAIZE]	49.1	4.42	23.48	12	6	protein binding			0.883	0.332648	0.904	0.458596	1.12	0.438861	1.127	0.235295
C0HHD8	Uncharacterized protein OS=Zea mays PE=2 SV=1 - [C0HHD8_MAIZE]	44.9	4.84	3.37	1	1				0.889	0.361224	0.848	0.229489	1.078	0.609371	1.127	0.235558
Q2XX14	Non-specific lipid-transfer protein OS=Zea mays subsp. parviglumis GN=plt1 PE=3 SV=1 - [Q2XX14_ZEAMP]	11.7	8.72	49.17	6	1			transport	0.917	0.498973	0.79	0.0843489	0.973	0.839033	1.127	0.235381
B4FJ69	Uncharacterized protein OS=Zea mays PE=2 SV=1 - [B4FJ69_MAIZE]	15.6	9.7	7.25	1	1				0.902	0.421895	0.894	0.411433	1.119	0.442765	1.126	0.238134
C0P9S2	Uncharacterized protein OS=Zea mays PE=2 SV=1 - [C0P9S2_MAIZE]	44.2	6.65	19.41	1	1	nucleotide binding			0.971	0.819704	1.01	0.934877	1.113	0.462576	1.126	0.237387
B6SJC7	Histone deacetylase complex subunit SAP18 OS=Zea mays GN=ZEAMMB73_771273 PE=2 SV=1 - [B6SJC7_MAIZE]	17.2	9.7	23.03	6	1				0.966	0.788913	0.894	0.41205	1.045	0.765043	1.126	0.237033
C0PE67	Uncharacterized protein OS=Zea mays PE=2 SV=1 - [C0PE67_MAIZE]	32	8.7	5.54	3	1		membrane		0.796	0.0758013	0.728	0.0201967	1.032	0.831353	1.126	0.23722
C0PL38	Uncharacterized protein OS=Zea mays PE=2 SV=1 - [C0PL38_MAIZE]	48.7	10.35	4.08	2	2	nucleotide binding			0.978	0.863367	0.892	0.402587	1.03	0.844146	1.126	0.238356
B1P759	Chloroplast ferredoxin 1 OS=Zea mays GN=FDX1 PE=2 SV=1 - [B1P759_MAIZE]	15.7	4.74	39.33	7	2	metal ion binding	cytoplasm	response to stimulus; metabolic process	0.88	0.318953	0.913	0.507495	0.931	0.600447	1.126	0.238825
B6SU66	Limonoid UDP-glucosyltransferase OS=Zea mays PE=2 SV=1 - [B6SU66_MAIZE]	52.6	5.29	3	2	1	catalytic activity	membrane	metabolic process	0.94	0.631571	1.115	0.385892	1.337	0.046105	1.125	0.241961
C0P8G5	Uncharacterized protein OS=Zea mays PE=2 SV=1 - [C0P8G5_MAIZE]	80.8	8.85	6.95	2	5	catalytic activity	cytoplasm; endoplasmic reticulum; membrane	metabolic process	0.944	0.656148	0.973	0.83881	1.166	0.293426	1.125	0.242189
K7TJS7	Uncharacterized protein OS=Zea mays GN=ZEAMMB73_622222 PE=4 SV=1 - [K7TJS7_MAIZE]	109.4	6.62	3.09	2	3				0.972	0.828142	0.98	0.880264	1.137	0.380398	1.125	0.241209
B6TVI6	Uncharacterized protein OS=Zea mays GN=ZEAMMB73_968909 PE=2 SV=1 - [B6TVI6_MAIZE]	23.1	4.31	12.25	3	2	protein binding			0.924	0.538877	0.863	0.281242	1.111	0.472889	1.125	0.242327
B4FPE0	Cytidine/deoxycytidylate deaminase family protein OS=Zea mays PE=2 SV=1 - [B4FPE0_MAIZE]	20.2	5.59	7.53	1	1	catalytic activity; metal ion binding		metabolic process	1.009	0.934898	0.955	0.736282	1.068	0.654358	1.125	0.24118
B6TCR9	Mitochondrial ATP synthase OS=Zea mays PE=2 SV=1 - [B6TCR9_MAIZE]	27.7	7.99	60.91	3	4	metal ion binding	nucleus; organelle lumen; cytoplasm; mitochondrion; membrane	development	0.998	0.989171	0.925	0.568915	1.066	0.663344	1.125	0.241092
K7VGT8	Uncharacterized protein OS=Zea mays GN=ZEAMMB73_069702 PE=4 SV=1 - [K7VGT8_MAIZE]	99.9	8.5	1.7	2	1				0.858	0.233709	0.746	0.0318518	0.979	0.876134	1.125	0.243194
B4FTV3	DnaJ subfamily C member 8 OS=Zea mays PE=2 SV=1 - [B4FTV3_MAIZE]	29.2	9.26	4.47	1	1	protein binding		metabolic process	0.981	0.882182	0.85	0.233912	0.977	0.86107	1.125	0.24267
B4FEI9	Uncharacterized protein OS=Zea mays PE=2 SV=1 - [B4FEI9_MAIZE]	16.4	5.52	20.53	2	1		cytoplasm; vacuole		1.062	0.592286	0.885	0.370149	0.94	0.648265	1.125	0.24064
B4FTB0	Uncharacterized protein OS=Zea mays PE=2 SV=1 - [B4FTB0_MAIZE]	53.5	7.14	7.6	1	3	protein binding; metal ion binding			1.016	0.887101	0.844	0.21372	0.875	0.325966	1.125	0.24189
B4FLC0	V-type proton ATPase subunit F OS=Zea mays PE=2 SV=1 - [B4FLC0_MAIZE]	14.5	5.96	5.38	3	1	transporter activity; catalytic activity	cytoplasm; vacuole; membrane	transport	0.86	0.239507	0.935	0.623071	1.225	0.163287	1.124	0.245372
C0HIY6	Uncharacterized protein OS=Zea mays PE=2 SV=1 - [C0HIY6_MAIZE]	17.1	8.59	8.48	2	1				0.897	0.39518	0.965	0.792581	1.212	0.186429	1.124	0.245861
C0P4M1	Uncharacterized protein OS=Zea mays PE=2 SV=1 - [C0P4M1_MAIZE]	32.9	9.26	19.51	2	5				0.892	0.375725	0.873	0.318856	1.126	0.415761	1.124	0.247001
B7ZXA3	Uncharacterized protein OS=Zea mays PE=2 SV=1 - [B7ZXA3_MAIZE]	74.4	6.2	71.73	11	2	catalytic activity	membrane	metabolic process	0.787	0.0611749	0.711	0.0127961	0.964	0.782678	1.124	0.244037
B6TG36	Uncharacterized protein OS=Zea mays GN=ZEAMMB73_704408 PE=2 SV=1 - [B6TG36_MAIZE]	26.3	10.2	12.6	2	2				0.978	0.861795	0.723	0.0175073	0.825	0.157859	1.124	0.24388
B4FNN2	Early nodulin 93 OS=Zea mays GN=ZEAMMB73_376336 PE=4 SV=1 - [B4FNN2_MAIZE]	10.2	9.64	18.56	2	1		cytoplasm; mitochondrion		1.146	0.223221	0.785	0.0771335	0.772	0.0574037	1.124	0.245879
B4FJP1	Nucleic acid-binding/nucleotide-binding protein OS=Zea mays PE=2 SV=1 - [B4FJP1_MAIZE]	18.6	4.86	29.7	2	4	nucleotide binding; catalytic activity			0.718	0.00985396	0.894	0.412249	1.376	0.0282778	1.123	0.250635
B6TCM6	Putative uncharacterized protein OS=Zea mays PE=2 SV=1 - [B6TCM6_MAIZE]	47.3	8.68	7.64	2	3		membrane; nucleus; organelle lumen		0.933	0.589302	0.919	0.535841	1.141	0.367106	1.123	0.247395
C0P3Z8	Uncharacterized protein OS=Zea mays PE=2 SV=1 - [C0P3Z8_MAIZE]	16.8	7.03	41.89	2	2	catalytic activity			1.087	0.454867	1.008	0.949258	1.074	0.625111	1.123	0.250801
B4G250	Uncharacterized protein OS=Zea mays PE=2 SV=1 - [B4G250_MAIZE]	17.8	5.97	19.62	16	3				0.878	0.30896	0.822	0.15149	1.025	0.868911	1.123	0.250109
B6TWG6	COP9 signalosome complex subunit 6a OS=Zea mays PE=2 SV=1 - [B6TWG6_MAIZE]	36.2	6.74	3.61	2	1	protein binding	nucleus	metabolic process; development; cell organization and biogenesis	0.902	0.424285	0.816	0.135899	1.017	0.910129	1.123	0.250238
B6TXZ0	Calcineurin B-like protein OS=Zea mays GN=CBL6 PE=2 SV=1 - [B6TXZ0_MAIZE]	25.6	4.96	11.21	6	1	metal ion binding			0.801	0.0836107	0.874	0.3227	1.227	0.160812	1.122	0.25223
B6U990	Ankyrin repeat domain-containing protein 2 OS=Zea mays PE=2 SV=1 - [B6U990_MAIZE]	36.2	4.59	34.63	2	6	protein binding	nucleus; cytoplasm; membrane	metabolic process; development; defense response; response to stimulus; reproduction; transport	0.878	0.310761	0.907	0.476719	1.129	0.40552	1.122	0.252199
K7U891	Uncharacterized protein OS=Zea mays GN=ZEAMMB73_707815 PE=4 SV=1 - [K7U891_MAIZE]	55	7.65	7.01	1	3				0.964	0.774406	0.926	0.573365	1.06	0.692735	1.122	0.252547
K7V671	Uncharacterized protein OS=Zea mays GN=ZEAMMB73_172039 PE=4 SV=1 - [K7V671_MAIZE]	80.8	4.63	3.6	2	2				0.985	0.909561	0.909	0.485535	1.037	0.802968	1.122	0.254193
K7V316	Uncharacterized protein OS=Zea mays GN=ZEAMMB73_420214 PE=4 SV=1 - [K7V316_MAIZE]	83.4	5.66	15.32	1	2				1.039	0.732316	0.98	0.880939	1.013	0.93467	1.122	0.250966
B4FU92	Uncharacterized protein OS=Zea mays GN=ZEAMMB73_069795 PE=2 SV=1 - [B4FU92_MAIZE]	22.8	8.57	26.87	1	5	catalytic activity		metabolic process	0.853	0.215817	0.881	0.353352	1.115	0.456418	1.121	0.257862
B6TJ76	Nucleic acid binding protein OS=Zea mays PE=2 SV=1 - [B6TJ76_MAIZE]	47.9	5.35	26.56	2	1	RNA binding		development; reproduction	0.893	0.377153	0.869	0.306035	1.094	0.539001	1.121	0.2579
B8A0G2	Uncharacterized protein OS=Zea mays PE=2 SV=1 - [B8A0G2_MAIZE]	79.8	9	5.29	2	2	catalytic activity	cytoplasm; endoplasmic reticulum; membrane	metabolic process; response to stimulus	0.997	0.985862	1.002	0.986119	1.089	0.559469	1.121	0.25726
B6TMF0	Cystatin-1 OS=Zea mays PE=2 SV=1 - [B6TMF0_MAIZE]	14.8	7.4	28.89	3	3	enzyme regulator activity	membrane	response to stimulus; metabolic process; regulation of biological process; cell communication	0.879	0.314628	0.779	0.0674527	1.05	0.740823	1.121	0.256185
K7WGQ3	DAG protein OS=Zea mays GN=ZEAMMB73_355013 PE=4 SV=1 - [K7WGQ3_MAIZE]	43.9	9.19	28.29	5	7				0.91	0.463869	0.857	0.260178	1.038	0.799703	1.121	0.254672
B6TXZ3	Palmitoyltransferase ZDHHC9 OS=Zea mays PE=2 SV=1 - [B6TXZ3_MAIZE]	49.8	8.03	2.48	1	1	metal ion binding; catalytic activity	membrane		0.895	0.390155	0.728	0.0203738	0.914	0.506169	1.121	0.256936
B6THR0	Putative uncharacterized protein OS=Zea mays PE=2 SV=1 - [B6THR0_MAIZE]	34.1	5.02	5.97	1	1		cytoplasm; endoplasmic reticulum; membrane		0.893	0.378453	1.664	4.72e-05	2.091	3.99e-07	1.12	0.261049
B6TQC5	Peptidyl-prolyl cis-trans isomerase 1 OS=Zea mays GN=ZEAMMB73_874277 PE=2 SV=1 - [B6TQC5_MAIZE]	13.3	8.88	26.61	1	3	catalytic activity	membrane	metabolic process	0.934	0.594475	0.95	0.709159	1.207	0.196365	1.12	0.260003
B4G0G4	Putative HSP20-like chaperone domain family protein OS=Zea mays GN=ZEAMMB73_829764 PE=2 SV=1 - [B4G0G4_MAIZE]	33.6	5.36	12.91	5	2		cytoplasm	metabolic process; response to stimulus; development	0.869	0.276063	0.91	0.488723	1.175	0.270143	1.12	0.260815
B4FZ10	Dolichyl-diphosphooligosaccharide--protein glycosyltransferase 48 kDasubunit OS=Zea mays PE=2 SV=1 - [B4FZ10_MAIZE]	48.9	6.21	24.32	2	1	catalytic activity	cytoplasm; endoplasmic reticulum; membrane	metabolic process	0.91	0.464221	0.942	0.662729	1.162	0.304144	1.12	0.261743
B4FIY6	Uncharacterized protein OS=Zea mays PE=2 SV=1 - [B4FIY6_MAIZE]	32	5.33	3.82	1	1				0.872	0.28533	0.893	0.405644	1.15	0.339187	1.12	0.259364
B4F864	Repressor protein OS=Zea mays GN=ZEAMMB73_821891 PE=2 SV=1 - [B4F864_MAIZE]	33.6	5.44	12.12	4	3	DNA binding	nucleus		0.862	0.245878	0.864	0.285044	1.126	0.416883	1.12	0.260284
K7UDX7	Uncharacterized protein OS=Zea mays GN=ZEAMMB73_503203 PE=4 SV=1 - [K7UDX7_MAIZE]	42.4	7.81	9.16	9	3				0.913	0.476947	0.9	0.439334	1.107	0.487215	1.12	0.260111
K7UCS6	Uncharacterized protein OS=Zea mays GN=ZEAMMB73_509769 PE=4 SV=1 - [K7UCS6_MAIZE]	69.5	6.96	3.38	1	2				0.924	0.537336	1.044	0.730947	1.073	0.630779	1.12	0.261851
B6T5W5	Nucleolin OS=Zea mays GN=ZEAMMB73_098588 PE=2 SV=1 - [B6T5W5_MAIZE]	15	9.63	19.29	1	2	nucleotide binding			1.095	0.417796	1.063	0.626256	1.048	0.750043	1.12	0.259644
K7TP58	Cysteine protease 1 OS=Zea mays GN=ZEAMMB73_680472 PE=3 SV=1 - [K7TP58_MAIZE]	50.7	5.19	8.74	5	1				0.922	0.527417	0.879	0.347185	1.015	0.92174	1.12	0.260631
B4FYX0	Uncharacterized protein OS=Zea mays PE=2 SV=1 - [B4FYX0_MAIZE]	33.5	6.06	36.04	2	2		cytoplasm	response to stimulus	0.997	0.983471	0.881	0.355273	0.992	0.950553	1.12	0.261708
B6SLG3	Acid phosphatase OS=Zea mays PE=2 SV=1 - [B6SLG3_MAIZE]	41.4	5.47	12.47	5	2	catalytic activity	membrane		1.042	0.71511	0.914	0.511052	0.939	0.641331	1.12	0.259022
K7TV56	Carbonyl reductase 1 OS=Zea mays GN=ZEAMMB73_050987 PE=3 SV=1 - [K7TV56_MAIZE]	32.7	7.46	36.48	4	6				0.919	0.512923	1.064	0.620299	1.578	0.00172875	1.119	0.265273
B6T657	Putative uncharacterized protein OS=Zea mays PE=4 SV=1 - [B6T657_MAIZE]	8.6	10.2	10.71	1	1				0.688	0.00348261	0.835	0.188512	1.363	0.0335643	1.119	0.264231
P23444	Histone H1 OS=Zea mays PE=2 SV=2 - [H1_MAIZE]	25.3	10.71	17.89	2	1	DNA binding	chromosome; nucleus	cell organization and biogenesis; metabolic process	0.979	0.868207	1.176	0.196081	1.348	0.0405537	1.119	0.263688
B8A161	Nucleosome/chromatin assembly factor group A OS=Zea mays GN=ZEAMMB73_919746 PE=2 SV=1 - [B8A161_MAIZE]	42.4	4.45	39.95	1	2		nucleus; cytoplasm; membrane	metabolic process; response to stimulus; cell organization and biogenesis	0.874	0.292546	0.967	0.804347	1.255	0.119241	1.119	0.265349
B6TXI0	Hemoglobin-like protein HbO OS=Zea mays PE=2 SV=1 - [B6TXI0_MAIZE]	13.9	5.48	12.1	3	1	metal ion binding		transport	0.88	0.320672	0.958	0.750283	1.22	0.173148	1.119	0.265689
B6T3F2	Histone H2A OS=Zea mays PE=2 SV=1 - [B6T3F2_MAIZE]	14.4	10.39	29.41	8	3	DNA binding	chromosome; nucleus; membrane	cell organization and biogenesis; metabolic process	0.935	0.601637	0.929	0.587474	1.162	0.30339	1.119	0.264116
B6SRJ0	SWIB/MDM2 domain containing protein OS=Zea mays PE=2 SV=1 - [B6SRJ0_MAIZE]	36.9	5.03	31.4	2	2	protein binding			0.918	0.507212	0.955	0.73627	1.098	0.523999	1.119	0.263255
B4G177	Uncharacterized protein OS=Zea mays PE=2 SV=1 - [B4G177_MAIZE]	68.2	5.72	58.44	3	1	catalytic activity	cytoplasm	metabolic process; response to stimulus	1.057	0.617584	0.996	0.97296	1.056	0.710692	1.119	0.264628
K7UAY1	Uncharacterized protein OS=Zea mays GN=ZEAMMB73_562811 PE=4 SV=1 - [K7UAY1_MAIZE]	135	5.73	7.21	4	6				1.037	0.741168	0.929	0.592374	1.045	0.763359	1.119	0.265479
B6T6P3	Clathrin binding protein OS=Zea mays PE=2 SV=1 - [B6T6P3_MAIZE]	39.2	8.32	22.99	3	6	protein binding			1.018	0.874065	0.923	0.555712	1.042	0.77994	1.119	0.263142
B7ZYJ9	Uncharacterized protein OS=Zea mays PE=2 SV=1 - [B7ZYJ9_MAIZE]	39	6.57	12.95	1	3		nucleus	response to stimulus; cell communication; regulation of biological process; development	1.023	0.839258	1.002	0.987158	1.041	0.787083	1.119	0.265055
C4JAJ0	Uncharacterized protein OS=Zea mays PE=2 SV=1 - [C4JAJ0_MAIZE]	34.4	7.05	5.16	2	1	protein binding			0.897	0.395698	0.772	0.0590497	0.967	0.801906	1.119	0.262131
B6SHX9	Histone H2A OS=Zea mays PE=2 SV=1 - [B6SHX9_MAIZE]	16.2	10.61	29.49	15	1	DNA binding	chromosome; nucleus; organelle lumen; membrane	cell organization and biogenesis; metabolic process	0.671	0.00188023	1.995	3.38e-08	3.733	1.37e-19	1.118	0.268986
B6TEV7	Thioredoxin OS=Zea mays PE=2 SV=1 - [B6TEV7_MAIZE]	14.5	6.55	14.39	3	2	catalytic activity		metabolic process; cellular homeostasis; regulation of biological process	0.776	0.048534	1.065	0.614948	1.537	0.00315735	1.118	0.268852
Q5YLM2	Roothairless 3 OS=Zea mays GN=rth3 PE=4 SV=1 - [Q5YLM2_MAIZE]	71.3	6.43	3.6	1	2				0.738	0.0178922	0.955	0.735725	1.45	0.0107823	1.118	0.268984
B4G1A9	BSD domain containing protein OS=Zea mays GN=ZEAMMB73_367457 PE=2 SV=1 - [B4G1A9_MAIZE]	43.7	4.28	9.95	3	4				0.719	0.0101073	0.901	0.444192	1.325	0.0532357	1.118	0.267844
B6T8U5	ER6 protein OS=Zea mays GN=ZEAMMB73_861492 PE=2 SV=1 - [B6T8U5_MAIZE]	27.7	5.64	36.92	1	7		cytoplasm; cytosol; membrane	response to stimulus	0.879	0.317311	0.988	0.929586	1.246	0.131984	1.118	0.269227
B6TQB3	Ran-binding protein 1 OS=Zea mays GN=ZEAMMB73_871692 PE=2 SV=1 - [B6TQB3_MAIZE]	23.2	4.81	28.1	1	2			transport	0.961	0.75543	1.04	0.756044	1.213	0.186031	1.118	0.269458
B6SJQ9	RNA-binding protein cabeza OS=Zea mays GN=ZEAMMB73_132826 PE=2 SV=1 - [B6SJQ9_MAIZE]	19	8.24	7.69	2	1	metal ion binding			0.923	0.531797	0.983	0.899354	1.194	0.22447	1.118	0.265924
B6T212	Pre-mRNA branch site p14-like protein OS=Zea mays PE=2 SV=1 - [B6T212_MAIZE]	14.5	9.38	24.03	3	2	nucleotide binding			0.9	0.410365	0.936	0.629031	1.189	0.236267	1.118	0.268973
B4FHT6	Uncharacterized protein OS=Zea mays PE=2 SV=1 - [B4FHT6_MAIZE]	17.8	8.25	24.1	2	3	metal ion binding			0.883	0.330986	0.869	0.305645	1.115	0.454879	1.118	0.268802
C0P330	Uncharacterized protein OS=Zea mays GN=ZEAMMB73_020621 PE=2 SV=1 - [C0P330_MAIZE]	27.8	6.04	36.69	4	8	structural molecule activity			0.938	0.6192	0.929	0.588678	1.078	0.606236	1.118	0.268578
Q8LJR0	Water-stress protein OS=Zea mays GN=ws1 PE=2 SV=1 - [Q8LJR0_MAIZE]	53.7	10.08	27.08	3	12	nucleotide binding			0.863	0.250474	0.828	0.168338	1.066	0.664542	1.118	0.267016
K7UW20	Uncharacterized protein OS=Zea mays GN=ZEAMMB73_080583 PE=4 SV=1 - [K7UW20_MAIZE]	93.3	7.18	1.27	1	1				0.944	0.653513	0.872	0.316896	1.036	0.810594	1.118	0.266218
K7TU65	Uncharacterized protein OS=Zea mays GN=ZEAMMB73_196482 PE=4 SV=1 - [K7TU65_MAIZE]	48.3	6.15	15.32	4	6				0.961	0.755705	0.886	0.376253	1.034	0.819956	1.118	0.266159
C0P6C0	Uncharacterized protein OS=Zea mays PE=2 SV=1 - [C0P6C0_MAIZE]	47.4	9.07	6.78	2	2	metal ion binding; catalytic activity	membrane	metabolic process	1.254	0.0434996	0.792	0.0879113	0.692	0.00701212	1.118	0.266372
C4J1T9	Uncharacterized protein OS=Zea mays PE=2 SV=1 - [C4J1T9_MAIZE]	71.5	5.31	6.63	2	3		membrane		0.776	0.0475823	0.872	0.316686	1.259	0.114537	1.117	0.272936
B4FIB9	Uncharacterized protein OS=Zea mays GN=ZEAMMB73_487590 PE=4 SV=1 - [B4FIB9_MAIZE]	12.1	10.2	36.61	1	3				0.899	0.406165	0.949	0.699124	1.212	0.18655	1.117	0.273048
K7VBF7	Putative RNA recognition motif containing family protein OS=Zea mays GN=ZEAMMB73_170431 PE=4 SV=1 - [K7VBF7_MAIZE]	17.8	9.85	22.35	4	2				0.817	0.115842	0.872	0.317792	1.195	0.22245	1.117	0.273137
K7UX52	Uncharacterized protein OS=Zea mays GN=ZEAMMB73_283221 PE=4 SV=1 - [K7UX52_MAIZE]	69.1	4.88	8.17	2	5				0.864	0.256599	0.908	0.482294	1.176	0.266617	1.117	0.270881
B6TI70	Major myo-inositol transporter iolT OS=Zea mays PE=2 SV=1 - [B6TI70_MAIZE]	50.1	8.65	2.51	2	1	transporter activity	membrane	transport	0.986	0.916556	1.025	0.842171	1.164	0.296914	1.117	0.270287
K7UDD8	Uncharacterized protein OS=Zea mays GN=ZEAMMB73_741719 PE=4 SV=1 - [K7UDD8_MAIZE]	152.1	5.71	2.49	1	3				0.927	0.557033	0.93	0.593919	1.047	0.756373	1.117	0.270619
P93630	HMGc1 protein OS=Zea mays GN=HMGc1 PE=2 SV=1 - [P93630_MAIZE]	15.3	7.24	30.94	4	1	protein binding			0.936	0.607357	0.927	0.576238	1.036	0.809828	1.117	0.26969
B6THB6	COP9 signalosome complex subunit 1 OS=Zea mays PE=2 SV=1 - [B6THB6_MAIZE]	49.8	7.58	8.09	1	3	protein binding	membrane	cell organization and biogenesis; response to stimulus; development; reproduction; metabolic process	0.942	0.644235	0.942	0.662875	1.032	0.82912	1.117	0.271912
B6TP06	SnRK1-interacting protein 1 OS=Zea mays PE=2 SV=1 - [B6TP06_MAIZE]	20.5	7.91	13.76	2	1				0.886	0.344131	0.793	0.0892507	1.002	0.99156	1.117	0.272287
B6SPV8	Putative uncharacterized protein OS=Zea mays PE=2 SV=1 - [B6SPV8_MAIZE]	24.1	6.55	13.18	1	2	enzyme regulator activity			0.901	0.41949	0.798	0.099212	0.991	0.945449	1.117	0.2725
C0HH38	Uncharacterized protein OS=Zea mays PE=2 SV=1 - [C0HH38_MAIZE]	53.4	5.64	4.68	2	1	catalytic activity; nucleotide binding; receptor activity; signal transducer activity; protein binding	nucleus; cytoplasm; membrane	metabolic process; response to stimulus; development; cell communication; regulation of biological process; cell death; cellular homeostasis; cell growth; cell organization and biogenesis	0.838	0.167781	1.043	0.735775	1.393	0.0228238	1.116	0.275571
B4FAD9	Uncharacterized protein OS=Zea mays PE=2 SV=1 - [B4FAD9_MAIZE]	52.1	5.36	57.93	2	3	catalytic activity		metabolic process	0.737	0.0172315	0.854	0.248627	1.324	0.0538106	1.116	0.27579
C0PN61	Uncharacterized protein OS=Zea mays PE=2 SV=1 - [C0PN61_MAIZE]	31.7	8.19	4.56	3	1	catalytic activity		metabolic process	0.713	0.00846562	0.838	0.19551	1.314	0.0611031	1.116	0.275257
B6THR9	3-isopropylmalate dehydrogenase OS=Zea mays GN=ZEAMMB73_751046 PE=2 SV=1 - [B6THR9_MAIZE]	43.5	5.55	44.99	2	3	metal ion binding; catalytic activity; nucleotide binding	cytoplasm	metabolic process	1.097	0.410521	1.111	0.402576	1.105	0.494753	1.116	0.277282
B4F9G9	Uncharacterized protein OS=Zea mays PE=4 SV=1 - [B4F9G9_MAIZE]	13.7	5.8	11.11	1	1				0.857	0.229432	0.844	0.214576	1.101	0.508551	1.116	0.27611
K7TZ17	Hydroquinone glucosyltransferase OS=Zea mays GN=ZEAMMB73_155112 PE=3 SV=1 - [K7TZ17_MAIZE]	52.8	7.47	7.57	2	2				0.874	0.292658	0.826	0.161333	1.058	0.702297	1.116	0.274248
Q9SPD8	Voltage-dependent anion channel protein 1b OS=Zea mays GN=vdac1b PE=2 SV=1 - [Q9SPD8_MAIZE]	29.6	8.24	51.81	2	7	transporter activity	nucleus; organelle lumen; cytoplasm; mitochondrion; membrane; vacuole	transport; response to stimulus; defense response; regulation of biological process	0.976	0.850477	0.896	0.420581	1.045	0.766585	1.116	0.274256
B4FRG1	14-3-3-like protein OS=Zea mays PE=2 SV=1 - [B4FRG1_MAIZE]	29.3	4.87	61.28	3	3	nucleotide binding; protein binding	nucleus; cytoplasm; mitochondrion; membrane	response to stimulus	0.966	0.786396	0.844	0.215262	0.994	0.961564	1.116	0.27421
K7V197	Uncharacterized protein OS=Zea mays GN=ZEAMMB73_201621 PE=4 SV=1 - [K7V197_MAIZE]	20.3	6.55	5.41	5	1				0.867	0.266267	0.724	0.0181319	0.934	0.61341	1.116	0.276486
B4FAE1	Ras protein RIC1 OS=Zea mays GN=ZEAMMB73_946204 PE=2 SV=1 - [B4FAE1_MAIZE]	22.5	5.27	46.31	8	5	nucleotide binding	nucleus; cytoplasm	cell communication; regulation of biological process; response to stimulus; transport	0.894	0.382852	0.965	0.793208	1.25	0.125981	1.115	0.278497
B7ZZR9	Uncharacterized protein OS=Zea mays PE=2 SV=1 - [B7ZZR9_MAIZE]	40.2	6.27	31.13	1	1	nucleotide binding; DNA binding		metabolic process	0.862	0.247754	0.932	0.608723	1.209	0.193931	1.115	0.281043
K7W1D2	Uncharacterized protein OS=Zea mays GN=ZEAMMB73_995293 PE=4 SV=1 - [K7W1D2_MAIZE]	41.4	4.64	19.9	2	1				0.926	0.551771	0.936	0.627553	1.158	0.313684	1.115	0.278309
K7V7U9	Putative DUF1296 domain containing family protein OS=Zea mays GN=ZEAMMB73_286605 PE=4 SV=1 - [K7V7U9_MAIZE]	90.8	5.47	6.58	2	4				0.867	0.266129	0.876	0.333045	1.146	0.34907	1.115	0.280695
B6UC79	MPK17-1-putative MAPK OS=Zea mays PE=2 SV=1 - [B6UC79_MAIZE]	66	6.9	12.95	6	4	nucleotide binding; catalytic activity; signal transducer activity	nucleus; cytoplasm; mitochondrion; cytosol; membrane	cell communication; regulation of biological process; response to stimulus; metabolic process	0.916	0.495052	0.903	0.452836	1.11	0.474224	1.115	0.279501
B6THU8	Sad1-unc84-like protein OS=Zea mays PE=2 SV=1 - [B6THU8_MAIZE]	50.9	9.01	11.04	1	5		membrane		0.892	0.371716	0.861	0.273836	1.071	0.638355	1.115	0.278834
B4FN17	USP family protein OS=Zea mays PE=2 SV=1 - [B4FN17_MAIZE]	18.2	5.34	26.35	4	3			response to stimulus	0.878	0.312763	0.937	0.632096	0.975	0.852882	1.115	0.279149
B4FEM3	Uncharacterized protein OS=Zea mays PE=2 SV=1 - [B4FEM3_MAIZE]	36.4	9.5	5.08	3	2				0.855	0.220653	0.982	0.894195	1.283	0.0872849	1.114	0.285214
K7TQQ1	Uncharacterized protein (Fragment) OS=Zea mays GN=ZEAMMB73_239619 PE=4 SV=1 - [K7TQQ1_MAIZE]	26.5	6.62	4.56	4	1				0.92	0.51753	1.048	0.707625	1.272	0.0990821	1.114	0.28486
B6TMH0	60S ribosomal protein L27 OS=Zea mays PE=2 SV=1 - [B6TMH0_MAIZE]	15.6	10.48	44.53	1	1	structural molecule activity; catalytic activity	cytoplasm; mitochondrion; ribosome; cytosol	metabolic process	1.153	0.205133	1.15	0.262826	1.114	0.45893	1.114	0.284841
C0P3W2	Uncharacterized protein OS=Zea mays PE=2 SV=1 - [C0P3W2_MAIZE]	54.2	5.43	24.02	2	9	RNA binding	nucleus	development; regulation of biological process; reproduction	0.956	0.724646	0.956	0.740879	1.112	0.467533	1.114	0.282079
B4FQV3	Uncharacterized protein OS=Zea mays PE=2 SV=1 - [B4FQV3_MAIZE]	40.3	5.08	27.15	2	4	protein binding	nucleus	metabolic process; defense response; response to stimulus; cell communication; regulation of biological process	0.943	0.649709	0.925	0.565606	1.108	0.482495	1.114	0.283992
K7U5D3	Putative lectin-like receptor protein kinase family protein OS=Zea mays GN=ZEAMMB73_016485 PE=4 SV=1 - [K7U5D3_MAIZE]	24.9	5.48	13.72	4	3				0.871	0.280193	0.836	0.189597	1.097	0.52714	1.114	0.282926
C0PN25	Uncharacterized protein OS=Zea mays PE=2 SV=1 - [C0PN25_MAIZE]	19.8	6.96	19.77	12	3				0.775	0.0473174	0.762	0.0466969	1.086	0.573476	1.114	0.283263
B6THH6	Prolyl carboxypeptidase like protein OS=Zea mays PE=2 SV=1 - [B6THH6_MAIZE]	56	6.33	13.56	2	5	catalytic activity	cytoplasm; vacuole; membrane	metabolic process; development	0.973	0.832808	0.886	0.37458	1.031	0.836848	1.114	0.28528
B4FU14	Mitochondrial import inner membrane translocase subunit Tim9 OS=Zea mays PE=4 SV=1 - [B4FU14_MAIZE]	10.9	6.11	40.86	3	3	metal ion binding	cytoplasm; mitochondrion; membrane	cell organization and biogenesis; transport	1.095	0.415402	0.943	0.664633	1.006	0.969417	1.114	0.282844
B6SVC4	Putative uncharacterized protein OS=Zea mays PE=2 SV=1 - [B6SVC4_MAIZE]	83.6	8.73	1.76	3	1	catalytic activity	membrane; cytoplasm; endoplasmic reticulum		1.028	0.800541	0.719	0.0159238	0.781	0.0696322	1.114	0.283032
K7V2A0	Uncharacterized protein OS=Zea mays GN=ZEAMMB73_104223 PE=4 SV=1 - [K7V2A0_MAIZE]	27	9.54	22.75	8	6				0.829	0.142911	0.914	0.512425	1.269	0.101844	1.113	0.289281
C4JC43	Putative VHS/GAT domain containing family protein OS=Zea mays GN=ZEAMMB73_669526 PE=2 SV=1 - [C4JC43_MAIZE]	63.3	5.63	5.14	4	2			transport	0.931	0.578283	0.905	0.464579	1.154	0.326871	1.113	0.289122
B6T9W6	Charged multivesicular body protein 1b OS=Zea mays PE=2 SV=1 - [B6T9W6_MAIZE]	22.8	8.06	15.69	3	3			development; reproduction; transport	0.877	0.307916	0.886	0.375817	1.121	0.43523	1.113	0.287475
B6TMH7	Transcription initiation factor TFIID subunit 9B OS=Zea mays GN=ZEAMMB73_866793 PE=2 SV=1 - [B6TMH7_MAIZE]	24.4	5.3	12.5	3	3	DNA binding; RNA binding		metabolic process	0.872	0.286652	0.919	0.536414	1.1	0.515161	1.113	0.288829
B6T1F5	Small multi-drug export protein OS=Zea mays PE=2 SV=1 - [B6T1F5_MAIZE]	33.8	10.73	2.51	4	1		cytoplasm; membrane		0.906	0.44108	0.87	0.306742	1.017	0.910376	1.113	0.287883
B6TPJ5	Putative uncharacterized protein OS=Zea mays PE=4 SV=1 - [B6TPJ5_MAIZE]	5.4	9.52	29.79	2	1		membrane		0.788	0.0633111	0.709	0.0118635	1.004	0.982646	1.113	0.286813
K7UTV4	Uncharacterized protein OS=Zea mays GN=ZEAMMB73_361233 PE=4 SV=1 - [K7UTV4_MAIZE]	16.6	6.79	9.93	1	1				0.997	0.984798	0.882	0.357128	0.987	0.920295	1.113	0.285522
B6U3A0	Glycine-rich RNA-binding protein 7 OS=Zea mays PE=2 SV=1 - [B6U3A0_MAIZE]	31.5	9.35	15.36	5	4	nucleotide binding; metal ion binding			0.926	0.548189	0.786	0.0785068	0.979	0.874688	1.113	0.286919
B6SZB9	14-3-3-like protein OS=Zea mays PE=2 SV=1 - [B6SZB9_MAIZE]	29.5	4.89	51.49	2	4	nucleotide binding; protein binding	nucleus; cytoplasm; mitochondrion; membrane	response to stimulus	0.969	0.809774	0.857	0.260773	0.959	0.75723	1.113	0.288599
B4FIU6	Uncharacterized protein OS=Zea mays PE=2 SV=1 - [B4FIU6_MAIZE]	34.4	7.78	7.72	2	2	catalytic activity; metal ion binding	cytoplasm		1.017	0.877706	0.847	0.226166	0.93	0.591236	1.113	0.287075
B6U7L3	Acyl-protein thioesterase 1 OS=Zea mays PE=2 SV=1 - [B6U7L3_MAIZE]	28.4	7.53	3.41	2	1	catalytic activity		metabolic process; defense response; response to stimulus; cell death; regulation of biological process	1.094	0.422741	0.843	0.21311	0.861	0.270272	1.113	0.285603
B6V3C2	PAN1 OS=Zea mays GN=pan1 PE=4 SV=1 - [B6V3C2_MAIZE]	68.3	7.47	2.11	1	1	catalytic activity; nucleotide binding	membrane	metabolic process	1.029	0.793952	0.782	0.0725145	0.848	0.225674	1.113	0.286815
Q768R5	Plastidic 2-oxoglutarate/malate transporter OS=Zea mays GN=ZmpOMT1 PE=2 SV=1 - [Q768R5_MAIZE]	59.9	9.76	1.73	1	1	transporter activity	cytoplasm; mitochondrion; membrane	transport; response to stimulus	0.428	3.68e-11	0.984	0.905448	2.56	1.04e-10	1.112	0.292936
K7VTF9	Putative DUF1296 domain containing family protein OS=Zea mays GN=ZEAMMB73_514696 PE=4 SV=1 - [K7VTF9_MAIZE]	83.2	5.07	4.32	5	2				0.732	0.0149105	0.868	0.301911	1.269	0.102366	1.112	0.292601
C0P3E0	Uncharacterized protein OS=Zea mays PE=2 SV=1 - [C0P3E0_MAIZE]	52.2	5.49	6.13	2	3	protein binding	membrane; cytoplasm	response to stimulus	0.804	0.0882478	1.034	0.791693	1.267	0.1044	1.112	0.290766
B4FWT1	Serine/threonine-protein phosphatase OS=Zea mays GN=ZEAMMB73_549363 PE=2 SV=1 - [B4FWT1_MAIZE]	36.3	5.48	6.21	4	1	catalytic activity			1.051	0.653447	1.19	0.163767	1.262	0.110627	1.112	0.292705
C0P8X6	Uncharacterized protein OS=Zea mays PE=2 SV=1 - [C0P8X6_MAIZE]	53.8	6.4	1.65	1	1		membrane		0.939	0.62637	0.961	0.769202	1.141	0.366979	1.112	0.28966
K7VGK6	Uncharacterized protein OS=Zea mays GN=ZEAMMB73_353235 PE=4 SV=1 - [K7VGK6_MAIZE]	58.9	6.54	7.24	1	1				1.098	0.401691	1.023	0.858333	1.038	0.802402	1.112	0.292743
B6T443	THUMP domain containing protein OS=Zea mays PE=2 SV=1 - [B6T443_MAIZE]	43.7	5.3	14.9	2	5				0.937	0.614033	1.006	0.963157	1.026	0.860423	1.112	0.29331
B6TA37	Protein RCC2 OS=Zea mays GN=ZEAMMB73_514687 PE=2 SV=1 - [B6TA37_MAIZE]	58.1	8.15	13.48	2	7	DNA binding	membrane		1.027	0.812135	0.955	0.73355	1.001	0.995335	1.112	0.290509
B4F916	Uncharacterized protein OS=Zea mays GN=ZEAMMB73_686460 PE=2 SV=1 - [B4F916_MAIZE]	69.1	5.24	11.34	2	4	DNA binding; catalytic activity	cytoplasm; mitochondrion	metabolic process	1.004	0.968836	0.929	0.591725	0.96	0.763303	1.112	0.290864
B6TPR0	Putative uncharacterized protein OS=Zea mays PE=2 SV=1 - [B6TPR0_MAIZE]	19.5	9.94	4.21	1	1		membrane		0.854	0.220005	0.716	0.0143891	0.934	0.61374	1.112	0.290226
B6SM71	Uncharacterized protein OS=Zea mays GN=ZEAMMB73_457586 PE=4 SV=1 - [B6SM71_MAIZE]	5.4	9.52	45.65	1	2				1.528	0.00015795	0.828	0.168106	0.576	5.36e-05	1.112	0.291366
B4FZG8	Uncharacterized protein OS=Zea mays GN=ZEAMMB73_230025 PE=2 SV=1 - [B4FZG8_MAIZE]	59.8	8.48	13.74	2	6				0.823	0.127889	0.957	0.74596	1.281	0.0893229	1.111	0.296763
K7W4N1	Uncharacterized protein OS=Zea mays GN=ZEAMMB73_878157 PE=4 SV=1 - [K7W4N1_MAIZE]	185.1	4.92	4.05	1	6				0.981	0.883446	0.897	0.426772	1.155	0.32232	1.111	0.295237
Q9FQY2	Protein phosphatase type-2C OS=Zea mays GN=pp2c-1 PE=2 SV=1 - [Q9FQY2_MAIZE]	40.1	4.98	10.11	2	1	catalytic activity		metabolic process	0.9	0.411762	0.923	0.557945	1.143	0.36007	1.111	0.293529
K7USE0	Uncharacterized protein OS=Zea mays GN=ZEAMMB73_015523 PE=4 SV=1 - [K7USE0_MAIZE]	141	7.5	16.71	2	17				0.951	0.695157	0.926	0.575246	1.122	0.429736	1.111	0.296915
B6T669	Cysteine protease 1 OS=Zea mays PE=2 SV=1 - [B6T669_MAIZE]	50	5.29	8.86	6	1	catalytic activity		metabolic process	0.897	0.398168	0.849	0.232461	1.054	0.719516	1.111	0.296925
B4FAI5	Uncharacterized protein OS=Zea mays PE=2 SV=1 - [B4FAI5_MAIZE]	45.1	6.27	2.74	2	1	catalytic activity		metabolic process	0.951	0.696454	0.846	0.221835	0.991	0.946896	1.111	0.29365
B6UEF8	ATP binding protein OS=Zea mays PE=2 SV=1 - [B6UEF8_MAIZE]	78.1	9.23	2.56	4	1	nucleotide binding; catalytic activity	membrane	metabolic process	0.968	0.798713	0.829	0.168977	0.954	0.728358	1.111	0.293579
B6THX0	DNA binding protein OS=Zea mays PE=4 SV=1 - [B6THX0_MAIZE]	9.7	8.91	13.95	2	2				0.694	0.00436769	0.934	0.614913	1.497	0.00558372	1.11	0.299904
B4FER8	Acyl-CoA-binding protein OS=Zea mays GN=ZEAMMB73_795592 PE=4 SV=1 - [B4FER8_MAIZE]	10.1	5.07	78.65	7	5				0.797	0.0767096	0.936	0.629658	1.325	0.0535541	1.11	0.29845
B4FIQ1	Uncharacterized protein OS=Zea mays PE=2 SV=1 - [B4FIQ1_MAIZE]	35.7	8.07	2.51	1	1	catalytic activity		metabolic process	0.936	0.607851	0.969	0.814535	1.152	0.332913	1.11	0.297911
B4FN79	Uncharacterized protein OS=Zea mays GN=ZEAMMB73_387063 PE=2 SV=1 - [B4FN79_MAIZE]	49.2	6.64	6.35	5	3	catalytic activity	cytoplasm; Golgi; membrane	metabolic process	0.988	0.924394	1.015	0.907102	1.144	0.357746	1.11	0.298777
B4FFV2	Uncharacterized protein OS=Zea mays PE=2 SV=1 - [B4FFV2_MAIZE]	14	10.52	41.04	3	6	protein binding			0.867	0.267647	0.869	0.303899	1.122	0.429258	1.11	0.300639
C0P7L9	Uncharacterized protein OS=Zea mays PE=4 SV=1 - [C0P7L9_MAIZE]	12.5	5.48	62.83	2	5	metal ion binding	cytoplasm	response to stimulus	0.835	0.15927	0.892	0.403622	1.099	0.519326	1.11	0.30101
C0PEE1	Uncharacterized protein OS=Zea mays GN=ZEAMMB73_943960 PE=2 SV=1 - [C0PEE1_MAIZE]	41.1	11.22	2.26	1	1		membrane		0.974	0.839946	0.918	0.5317	1.049	0.744949	1.11	0.298643
A3FMB9	Proteasome subunit alpha type OS=Zea mays GN=PAD1 PE=2 SV=1 - [A3FMB9_MAIZE]	27.2	8.19	40.16	3	1	catalytic activity	proteasome; nucleus; cytoplasm; vacuole; cytoskeleton; membrane; cytosol; ribosome	metabolic process	1.147	0.222149	1.05	0.699197	1.018	0.903723	1.11	0.30125
B6TJQ3	GDSL-motif lipase/hydrolase-like protein OS=Zea mays PE=2 SV=1 - [B6TJQ3_MAIZE]	41.4	7.18	8.72	1	1	catalytic activity		metabolic process	1.017	0.879437	0.848	0.226377	0.927	0.578205	1.11	0.300378
B6SJ11	Nicotiana lesion-inducing like OS=Zea mays PE=2 SV=1 - [B6SJ11_MAIZE]	17.1	9.76	31.01	2	5		membrane		1.161	0.181889	0.934	0.615854	0.888	0.383905	1.11	0.298466
B6UF30	Guanine nucleotide-binding protein-like 3 OS=Zea mays PE=2 SV=1 - [B6UF30_MAIZE]	66.5	8.66	8.95	2	1	nucleotide binding; transporter activity	nucleus; organelle lumen; membrane	transport	1.221	0.0752828	0.915	0.517029	0.834	0.183934	1.11	0.298462
K7TXK2	Uncharacterized protein OS=Zea mays GN=ZEAMMB73_181287 PE=4 SV=1 - [K7TXK2_MAIZE]	72.2	4.89	15.31	2	3				0.824	0.132025	0.905	0.462678	1.187	0.240657	1.109	0.302129
B4FQ07	DNA repair protein RAD23 OS=Zea mays PE=2 SV=1 - [B4FQ07_MAIZE]	41.4	4.49	9.84	2	2	DNA binding; protein binding	nucleus	metabolic process; response to stimulus	0.888	0.3573	0.905	0.463348	1.132	0.397312	1.109	0.305573
C4IYZ1	Uncharacterized protein OS=Zea mays PE=2 SV=1 - [C4IYZ1_MAIZE]	29.4	8.98	5.19	11	1	protein binding	cytoplasm; membrane	cell organization and biogenesis; transport; metabolic process; regulation of biological process	0.96	0.751361	0.951	0.71107	1.101	0.512091	1.109	0.305999
K7TZN7	Uncharacterized protein OS=Zea mays GN=ZEAMMB73_223345 PE=4 SV=1 - [K7TZN7_MAIZE]	97.7	5.73	7.94	1	6				0.923	0.534583	0.983	0.897248	1.036	0.808068	1.109	0.302287
P29185	Chaperonin CPN60-1, mitochondrial OS=Zea mays GN=CPN60I PE=1 SV=2 - [CH61_MAIZE]	61.2	5.85	56.5	3	6	nucleotide binding; metal ion binding	cytoplasm; mitochondrion; organelle lumen; cytosol; membrane; ribosome	metabolic process; response to stimulus	1.005	0.965118	0.934	0.616252	0.999	0.993874	1.109	0.302854
B4FSS3	Uncharacterized protein OS=Zea mays PE=2 SV=1 - [B4FSS3_MAIZE]	42.5	7.53	9.43	2	4		nucleus; organelle lumen; cytoplasm; endoplasmic reticulum; membrane		0.953	0.709443	0.86	0.270553	0.98	0.878521	1.109	0.303762
C0PD45	Uncharacterized protein OS=Zea mays PE=2 SV=1 - [C0PD45_MAIZE]	66	8.81	10.44	2	2	nucleotide binding; transporter activity	nucleus; organelle lumen; membrane	transport	1.124	0.296105	0.904	0.461789	0.784	0.0747493	1.109	0.305634
B6T4L6	Ubiquitin fusion degradation protein 1 OS=Zea mays PE=2 SV=1 - [B6T4L6_MAIZE]	35.6	6.65	5.61	1	1			metabolic process	0.812	0.105225	0.825	0.158862	1.128	0.411139	1.108	0.308986
C0PAI0	Uncharacterized protein OS=Zea mays PE=2 SV=1 - [C0PAI0_MAIZE]	17.1	6.79	10.39	1	1				0.987	0.917675	1	0.999206	1.126	0.416109	1.108	0.307354
B4FX40	Uncharacterized protein OS=Zea mays PE=2 SV=1 - [B4FX40_MAIZE]	40.3	6.47	5.39	2	1	catalytic activity	nucleus; cytoplasm; vacuole	metabolic process; response to stimulus; defense response	1.02	0.858503	1.017	0.893801	1.05	0.740396	1.108	0.306983
B4FQX3	Uncharacterized protein OS=Zea mays PE=2 SV=1 - [B4FQX3_MAIZE]	38.8	5.96	3.65	3	1	protein binding; metal ion binding			1.144	0.231371	1.059	0.647428	1.029	0.84687	1.108	0.306273
C0PFW3	Uncharacterized protein OS=Zea mays PE=2 SV=1 - [C0PFW3_MAIZE]	46.8	6.89	56.25	3	5	nucleotide binding; catalytic activity	cytoplasm; mitochondrion; membrane; extracellular	metabolic process	0.882	0.326581	0.815	0.135746	0.937	0.631703	1.108	0.309896
C0HHQ5	Uncharacterized protein OS=Zea mays GN=ZEAMMB73_520780 PE=2 SV=1 - [C0HHQ5_MAIZE]	18.9	9.04	13.71	3	2		membrane		0.979	0.868031	0.821	0.149163	0.932	0.603137	1.108	0.307607
C0PED1	Uncharacterized protein OS=Zea mays PE=2 SV=1 - [C0PED1_MAIZE]	93.5	6.35	2.02	2	2	catalytic activity	cytoplasm; membrane	metabolic process; response to stimulus; regulation of biological process; cell organization and biogenesis	1.022	0.84632	0.831	0.174642	0.903	0.45459	1.108	0.306208
B4G1U7	Uncharacterized protein OS=Zea mays PE=2 SV=1 - [B4G1U7_MAIZE]	14.7	6.13	8.63	5	1				1.105	0.37258	0.797	0.0965261	0.801	0.103521	1.108	0.306878
B6SIF5	Translationally-controlled tumor protein OS=Zea mays PE=2 SV=1 - [B6SIF5_MAIZE]	18.7	4.67	70.06	4	1				0.834	0.157794	0.986	0.917081	1.311	0.0629668	1.107	0.314166
B4FQR9	Uncharacterized protein OS=Zea mays PE=2 SV=1 - [B4FQR9_MAIZE]	39.2	7.14	3.57	1	1				0.889	0.35935	1.046	0.718177	1.307	0.0663218	1.107	0.310488
K7V245	Uncharacterized protein OS=Zea mays GN=ZEAMMB73_740805 PE=4 SV=1 - [K7V245_MAIZE]	39.3	6.37	18.57	1	1				0.937	0.611509	1.047	0.716818	1.24	0.139957	1.107	0.311784
B6UFX4	Histone H2B OS=Zea mays PE=2 SV=1 - [B6UFX4_MAIZE]	16.4	9.99	56.95	5	1	DNA binding	chromosome; nucleus; organelle lumen; cytoplasm	cell organization and biogenesis; metabolic process	0.906	0.442823	1.002	0.990418	1.226	0.161651	1.107	0.314143
B6U8Y6	Putative uncharacterized protein OS=Zea mays PE=2 SV=1 - [B6U8Y6_MAIZE]	28.2	5.43	7.28	1	1	metal ion binding		metabolic process	0.87	0.277402	0.936	0.626093	1.194	0.224251	1.107	0.311496
B6STN4	Chlorophyll a-b binding protein 2 OS=Zea mays PE=2 SV=1 - [B6STN4_MAIZE]	27.8	5.64	56.87	1	1		cytoplasm; mitochondrion; membrane; extracellular	response to stimulus; metabolic process	0.924	0.537336	0.964	0.789084	1.158	0.314883	1.107	0.314024
K7V6Z1	Putative patellin family protein OS=Zea mays GN=ZEAMMB73_792176 PE=4 SV=1 - [K7V6Z1_MAIZE]	61.3	4.74	24.46	1	2				0.866	0.263818	0.898	0.432675	1.108	0.482602	1.107	0.313606
B6TK50	Armadillo/beta-catenin-like repeat family protein OS=Zea mays PE=2 SV=1 - [B6TK50_MAIZE]	40.7	5.24	10.22	8	3	protein binding	cytoplasm; membrane	transport; response to stimulus	0.835	0.15969	0.922	0.55413	1.102	0.505794	1.107	0.310932
B4FBN2	Uncharacterized protein OS=Zea mays PE=2 SV=1 - [B4FBN2_MAIZE]	45.5	7.23	5.62	2	2	protein binding			0.962	0.763742	0.908	0.481239	1.048	0.750808	1.107	0.312523
B6TV01	Calmodulin-related protein 2, touch-induced OS=Zea mays PE=2 SV=1 - [B6TV01_MAIZE]	20.7	4.91	26.63	3	4	metal ion binding			0.895	0.387614	0.818	0.142488	1.04	0.789828	1.107	0.314539
C0PEG0	Uncharacterized protein OS=Zea mays PE=2 SV=1 - [C0PEG0_MAIZE]	51.4	7.62	19.91	1	1	catalytic activity; transporter activity	cytoplasm; membrane; vacuole	transport	0.74	0.018999	0.89	0.393487	1.333	0.0485347	1.106	0.316676
B6TH29	Cell division protein ftsZ OS=Zea mays PE=2 SV=1 - [B6TH29_MAIZE]	42.2	6.96	7.16	2	2	nucleotide binding; catalytic activity	cytoplasm; cytoskeleton	metabolic process; cell organization and biogenesis; cell division	0.961	0.760845	0.998	0.985164	1.31	0.0639988	1.106	0.315893
K7V205	Uncharacterized protein OS=Zea mays GN=ZEAMMB73_301303 PE=4 SV=1 - [K7V205_MAIZE]	74.2	4.96	5.3	4	3				0.973	0.830095	0.915	0.514975	1.163	0.299608	1.106	0.315923
B6TU76	Riboflavin synthase alpha chain OS=Zea mays PE=2 SV=1 - [B6TU76_MAIZE]	30.6	8.48	3.37	4	1	catalytic activity		metabolic process	0.776	0.0476353	0.737	0.0256629	1.053	0.723875	1.106	0.317562
C0PGT1	Uncharacterized protein OS=Zea mays PE=2 SV=1 - [C0PGT1_MAIZE]	57.5	6.65	7.1	3	3		cytoplasm; Golgi; membrane	transport	0.977	0.856655	0.929	0.589839	1.052	0.731769	1.106	0.315095
B6T3B4	Putative uncharacterized protein OS=Zea mays PE=2 SV=1 - [B6T3B4_MAIZE]	24.2	7.84	20.7	2	1				0.972	0.828998	0.892	0.404874	1.018	0.906004	1.106	0.315262
B4G1G6	Serine-threonine kinase receptor-associated protein OS=Zea mays GN=ZEAMMB73_286196 PE=2 SV=1 - [B4G1G6_MAIZE]	36.9	5.96	20.59	3	3	protein binding			0.908	0.45302	0.776	0.0630194	1.01	0.94638	1.106	0.317052
A9P711	Phosphoinositide-specific phospholipase C OS=Zea mays PE=1 SV=1 - [A9P711_MAIZE]	62.9	6.86	10.49	1	4	catalytic activity; signal transducer activity; protein binding		metabolic process; cell communication; regulation of biological process; response to stimulus	0.924	0.539974	0.915	0.517661	1.007	0.964697	1.106	0.315473
K7VYA7	Uncharacterized protein OS=Zea mays GN=ZEAMMB73_959107 PE=4 SV=1 - [K7VYA7_MAIZE]	94.6	6.61	3.11	5	2				1.054	0.63528	0.827	0.164355	0.986	0.91523	1.106	0.315353
B6TJV6	AT-hook protein 1 OS=Zea mays GN=ZEAMMB73_384381 PE=2 SV=1 - [B6TJV6_MAIZE]	40.5	8.27	6.97	2	1	DNA binding	membrane		0.788	0.0637638	0.64	0.00109336	0.9	0.438579	1.106	0.314846
K7W1A6	Putative DUF869 domain containing family protein OS=Zea mays GN=ZEAMMB73_043856 PE=4 SV=1 - [K7W1A6_MAIZE]	115.3	5.21	0.97	1	1				0.966	0.79187	0.78	0.0693818	0.895	0.413757	1.106	0.317311
B4FFI2	Nitrilase-associated protein OS=Zea mays GN=ZEAMMB73_001069 PE=4 SV=1 - [B4FFI2_MAIZE]	9.7	9.52	50.51	4	3				1.137	0.250836	0.727	0.0196603	0.798	0.0982396	1.106	0.314737
B4FKG5	Abscisic stress ripening protein 2 OS=Zea mays GN=ZEAMMB73_014905 PE=2 SV=1 - [B4FKG5_MAIZE]	15.5	6.35	43.48	4	2			response to stimulus	0.909	0.459969	1.076	0.560439	1.379	0.0274326	1.105	0.32142
B6UDG4	Malic enzyme OS=Zea mays PE=2 SV=1 - [B6UDG4_MAIZE]	65.5	5.91	25.63	3	1	nucleotide binding; catalytic activity; metal ion binding; protein binding	cytoplasm; cytosol; membrane; extracellular	metabolic process; response to stimulus; cell organization and biogenesis	0.821	0.124119	0.927	0.580298	1.252	0.123448	1.105	0.318966
C0PLF0	Uncharacterized protein OS=Zea mays PE=1 SV=1 - [C0PLF0_MAIZE]	56.6	5.07	50.98	2	13	catalytic activity	cytoplasm; endoplasmic reticulum	metabolic process; cellular homeostasis; regulation of biological process	1.042	0.713282	1.16	0.236035	1.155	0.322135	1.105	0.319124
B4F833	Diaminopimelate epimerase OS=Zea mays PE=2 SV=1 - [B4F833_MAIZE]	37.8	6.38	26.14	1	3	catalytic activity	cytoplasm	metabolic process	1.086	0.461083	0.983	0.902351	1.086	0.570739	1.105	0.322282
B4FA63	Uncharacterized protein OS=Zea mays PE=2 SV=1 - [B4FA63_MAIZE]	65.4	6.73	44.66	3	11	protein binding	nucleus; cytoplasm; cytosol; membrane	response to stimulus	0.943	0.651006	0.915	0.513861	1.081	0.593317	1.105	0.320549
C4J6Y8	Uncharacterized protein OS=Zea mays GN=ZEAMMB73_912547 PE=2 SV=1 - [C4J6Y8_MAIZE]	62	8.12	2.14	1	1		membrane		0.974	0.841987	0.947	0.690095	1.076	0.616452	1.105	0.323084
B8A1Q6	Homoserine dehydrogenase OS=Zea mays PE=2 SV=1 - [B8A1Q6_MAIZE]	36.4	5.88	11.52	1	1	nucleotide binding; catalytic activity	cytoplasm	metabolic process	0.92	0.518315	0.888	0.385784	1.069	0.64794	1.105	0.320765
Q8H6B1	FACT complex subunit SPT16 OS=Zea mays GN=SPT16 PE=2 SV=1 - [SPT16_MAIZE]	118.4	5.82	14.12	1	12		nucleus; chromosome; organelle lumen	metabolic process; response to stimulus; regulation of biological process; development; reproduction	0.98	0.874548	0.92	0.539308	1.05	0.739108	1.105	0.322364
C4JAR3	Uncharacterized protein OS=Zea mays PE=2 SV=1 - [C4JAR3_MAIZE]	50.7	9.95	3.12	1	1	protein binding	membrane		0.942	0.644657	0.836	0.190544	0.983	0.894829	1.105	0.322484
K7TW55	Uncharacterized protein OS=Zea mays GN=ZEAMMB73_384791 PE=4 SV=1 - [K7TW55_MAIZE]	145.6	4.51	19.03	1	7				1.006	0.952735	0.862	0.275796	0.974	0.845943	1.105	0.31925
C0PKG4	Uncharacterized protein OS=Zea mays GN=ZEAMMB73_497823 PE=2 SV=1 - [C0PKG4_MAIZE]	19.1	5.34	8.19	3	1	protein binding		transport	1.031	0.780252	0.848	0.227383	0.911	0.490886	1.105	0.320295
B6SN55	AIR12 OS=Zea mays PE=1 SV=1 - [B6SN55_MAIZE]	25.1	9.35	15.89	2	3		membrane		0.685	0.00321876	1.059	0.647183	1.753	0.000114506	1.104	0.326312
B4F9B4	Calcineurin B-like protein OS=Zea mays GN=CBL1 PE=2 SV=1 - [B4F9B4_MAIZE]	24.5	4.89	9.39	4	2	metal ion binding	cytoplasm; membrane	response to stimulus; transport	0.766	0.0379886	0.929	0.591089	1.341	0.043791	1.104	0.327729
B6T4W7	Putative uncharacterized protein OS=Zea mays PE=2 SV=1 - [B6T4W7_MAIZE]	34.1	4.7	7.28	5	2		membrane		0.884	0.337316	0.917	0.5246	1.147	0.346576	1.104	0.327094
B4FLV6	Protein translation factor SUI1 OS=Zea mays GN=ZEAMMB73_586492 PE=4 SV=1 - [B4FLV6_MAIZE]	12.7	8.43	24.35	11	3	RNA binding		metabolic process	0.921	0.524722	0.949	0.703101	1.128	0.408272	1.104	0.324495
Q43241	Plasma-membrane H+ ATPase (Fragment) OS=Zea mays GN=Zmpma1 PE=2 SV=1 - [Q43241_MAIZE]	37.1	7.25	47.84	4	1	nucleotide binding; catalytic activity; transporter activity; metal ion binding	membrane	transport; response to stimulus	0.877	0.306392	0.959	0.759358	1.123	0.427815	1.104	0.323328
C0HID2	Uncharacterized protein OS=Zea mays GN=ZEAMMB73_085161 PE=2 SV=1 - [C0HID2_MAIZE]	37.7	6	5.01	6	1				1.014	0.899159	1.104	0.4308	1.204	0.203469	1.103	0.329013
K7VBI9	Uncharacterized protein OS=Zea mays GN=ZEAMMB73_420463 PE=4 SV=1 - [K7VBI9_MAIZE]	33.1	8.44	37	4	9				1.039	0.728528	1.054	0.675229	1.135	0.385329	1.103	0.330137
B6T9K7	Putative uncharacterized protein OS=Zea mays PE=2 SV=1 - [B6T9K7_MAIZE]	34.5	6.46	7.52	2	2	protein binding			0.944	0.656671	0.914	0.509587	1.128	0.411006	1.103	0.331237
Q94IQ6	Methyl-binding domain protein MBD111 OS=Zea mays PE=2 SV=1 - [Q94IQ6_MAIZE]	33.8	5.54	11.96	2	2	DNA binding; metal ion binding	nucleus		0.905	0.437935	0.901	0.445444	1.101	0.510869	1.103	0.328947
B4FTP4	Uncharacterized protein OS=Zea mays PE=2 SV=1 - [B4FTP4_MAIZE]	40.9	6.52	15.14	1	4	nucleotide binding; metal ion binding; catalytic activity		metabolic process	0.921	0.523339	0.894	0.410352	1.069	0.650568	1.103	0.328268
K7U346	Uncharacterized protein OS=Zea mays GN=ZEAMMB73_010834 PE=3 SV=1 - [K7U346_MAIZE]	21.1	8.38	21.58	2	1				0.999	0.994028	0.964	0.788627	1.068	0.655061	1.103	0.328825
C4JBQ1	Uncharacterized protein OS=Zea mays PE=4 SV=1 - [C4JBQ1_MAIZE]	10.9	5.74	25.96	2	2	DNA binding			0.992	0.952381	0.927	0.576892	1.032	0.82902	1.103	0.331736
B4FCR0	Uncharacterized protein OS=Zea mays PE=4 SV=1 - [B4FCR0_MAIZE]	6.3	9.47	58.93	1	3		membrane		1.045	0.692787	0.996	0.975005	1.005	0.973852	1.103	0.332088
B4FNF4	Uncharacterized protein OS=Zea mays GN=ZEAMMB73_955327 PE=2 SV=1 - [B4FNF4_MAIZE]	17.7	9.64	21.74	3	2		cytoplasm; endoplasmic reticulum; membrane	transport	0.977	0.859945	0.875	0.327869	0.989	0.934547	1.103	0.331907
K7UN25	Uncharacterized protein OS=Zea mays GN=ZEAMMB73_250349 PE=4 SV=1 - [K7UN25_MAIZE]	91.5	9.2	2.97	1	1				0.981	0.883083	0.826	0.161642	0.931	0.598721	1.103	0.328282
B6SJ51	FIP1 OS=Zea mays PE=2 SV=1 - [B6SJ51_MAIZE]	26.4	7.11	14.46	3	3				0.947	0.670056	0.776	0.0641284	0.929	0.588499	1.103	0.331527
B4FUS5	Uncharacterized protein OS=Zea mays PE=2 SV=1 - [B4FUS5_MAIZE]	32.2	6.55	25.66	2	2	catalytic activity	cytoplasm	metabolic process	1.125	0.294604	1.041	0.749962	0.894	0.411817	1.103	0.332167
B6SVL6	ATP-dependent RNA helicase DDX41 OS=Zea mays PE=2 SV=1 - [B6SVL6_MAIZE]	68.3	7.25	1.79	3	3	catalytic activity; nucleotide binding; metal ion binding	membrane		0.818	0.118342	0.504	5.42e-07	0.681	0.00477302	1.103	0.331199
B4F965	Uncharacterized protein OS=Zea mays PE=2 SV=1 - [B4F965_MAIZE]	51.6	6.76	2.76	1	1				0.857	0.228471	1.036	0.779579	1.315	0.0604079	1.102	0.336511
B6TA28	Calreticulin-3 OS=Zea mays PE=2 SV=1 - [B6TA28_MAIZE]	47.7	7.52	7.52	3	3	metal ion binding; protein binding	cytoplasm; endoplasmic reticulum; membrane	metabolic process; cell death; defense response; response to stimulus; cell communication; regulation of biological process	0.796	0.0751814	0.872	0.316158	1.292	0.0788696	1.102	0.336147
B7ZXP5	Uncharacterized protein OS=Zea mays PE=2 SV=1 - [B7ZXP5_MAIZE]	65.2	4.87	9.39	2	4				0.928	0.561827	1.03	0.8164	1.255	0.118808	1.102	0.332958
K7UJV3	Uncharacterized protein OS=Zea mays GN=ZEAMMB73_089561 PE=4 SV=1 - [K7UJV3_MAIZE]	22.1	6.64	64.04	6	9				0.908	0.453404	1.012	0.923628	1.223	0.167004	1.102	0.333976
B6U752	Heterogeneous nuclear ribonucleoprotein R OS=Zea mays PE=2 SV=1 - [B6U752_MAIZE]	51.7	4.94	6.18	3	3	nucleotide binding			0.978	0.865056	1.01	0.937104	1.151	0.335743	1.102	0.332357
K7URG5	Uncharacterized protein OS=Zea mays GN=ZEAMMB73_353444 PE=4 SV=1 - [K7URG5_MAIZE]	30.7	8.24	13.98	3	2				0.967	0.792808	0.946	0.684751	1.086	0.573327	1.102	0.336268
B6SP13	Receptor-like serine-threonine protein kinase OS=Zea mays PE=2 SV=1 - [B6SP13_MAIZE]	74.9	6.81	3.76	1	2	nucleotide binding; catalytic activity	membrane	metabolic process	0.842	0.179823	0.821	0.150171	1.078	0.607674	1.102	0.333465
K7V0F9	Uncharacterized protein OS=Zea mays GN=ZEAMMB73_883365 PE=4 SV=1 - [K7V0F9_MAIZE]	101.2	9.17	2.45	6	2				1.009	0.93459	0.955	0.733074	1.045	0.765363	1.102	0.335773
K7U3M3	Uncharacterized protein OS=Zea mays GN=ZEAMMB73_096001 PE=4 SV=1 - [K7U3M3_MAIZE]	39.9	7.37	22.98	2	5				1.015	0.890427	0.974	0.848369	1.03	0.842256	1.102	0.333863
B4FZF8	Nicalin OS=Zea mays GN=ZEAMMB73_261569 PE=2 SV=1 - [B4FZF8_MAIZE]	60.3	6.62	15.22	7	6	catalytic activity	cytoplasm; mitochondrion; vacuole; endoplasmic reticulum; membrane	metabolic process; cell communication; regulation of biological process; response to stimulus	1.035	0.757699	0.971	0.829445	1.013	0.930668	1.102	0.333606
B6T8U6	Cytochrome c oxidase polypeptide Vc OS=Zea mays PE=4 SV=1 - [B6T8U6_MAIZE]	6.9	9.32	12.9	4	1		cytoplasm; mitochondrion; membrane		1.03	0.792952	0.932	0.603991	0.99	0.94119	1.102	0.333663
B4FEM2	Uncharacterized protein OS=Zea mays PE=2 SV=1 - [B4FEM2_MAIZE]	50.1	5.71	13.43	2	1	catalytic activity	membrane	metabolic process	0.916	0.492603	0.681	0.00498847	0.822	0.150131	1.102	0.333395
K7V0V8	Uncharacterized protein OS=Zea mays GN=ZEAMMB73_657106 PE=4 SV=1 - [K7V0V8_MAIZE]	27.4	8.35	4.65	1	1				1.005	0.961458	0.617	0.000406945	0.678	0.00433479	1.102	0.334257
B4FS63	Uncharacterized protein OS=Zea mays PE=2 SV=1 - [B4FS63_MAIZE]	34.9	6.73	44.52	4	2	protein binding	proteasome	development; reproduction	0.775	0.047078	1.163	0.228916	1.624	0.000865868	1.101	0.339558
B6TMF3	Wound/stress protein OS=Zea mays PE=2 SV=1 - [B6TMF3_MAIZE]	21.6	6.87	3.43	2	1	protein binding	cytoplasm; vacuole; membrane		0.731	0.0146841	0.803	0.107842	1.324	0.0538692	1.101	0.339958
K7UYD4	Uncharacterized protein OS=Zea mays GN=ZEAMMB73_536097 PE=4 SV=1 - [K7UYD4_MAIZE]	23.6	7.34	12.68	4	2				0.929	0.568104	0.851	0.2365	1.144	0.358265	1.101	0.338535
B4FUA0	Uncharacterized protein OS=Zea mays PE=2 SV=1 - [B4FUA0_MAIZE]	54.2	4.7	6.22	1	3	metal ion binding			0.846	0.192303	0.831	0.176009	1.118	0.443384	1.101	0.339551
B4FJT7	Uncharacterized protein OS=Zea mays PE=2 SV=1 - [B4FJT7_MAIZE]	51	5.19	6.67	2	1	nucleotide binding		transport	0.968	0.802459	0.971	0.828869	1.107	0.485518	1.101	0.337431
B6TGF1	Malate dehydrogenase OS=Zea mays PE=2 SV=1 - [B6TGF1_MAIZE]	35.4	7.78	44.41	2	3	nucleotide binding; catalytic activity; metal ion binding	cytoplasm; mitochondrion; membrane; extracellular	metabolic process; response to stimulus; defense response	1.021	0.852069	0.986	0.916669	1.106	0.490194	1.101	0.336917
B6UGW2	Putative uncharacterized protein OS=Zea mays PE=4 SV=1 - [B6UGW2_MAIZE]	11.4	9.92	7.69	1	1				0.899	0.406508	0.887	0.380521	1.089	0.561066	1.101	0.341216
K7TT82	Uncharacterized protein OS=Zea mays GN=ZEAMMB73_936225 PE=4 SV=1 - [K7TT82_MAIZE]	97.4	5.05	2.6	3	2				0.873	0.290638	0.846	0.220241	1.069	0.650761	1.101	0.341103
B4F9F9	Uncharacterized protein OS=Zea mays PE=2 SV=1 - [B4F9F9_MAIZE]	44.9	9.14	19.23	1	4	enzyme regulator activity; metal ion binding		development; response to stimulus; reproduction; metabolic process; regulation of biological process	0.988	0.924329	0.935	0.621671	0.996	0.97528	1.101	0.338918
B4FJX9	Uncharacterized protein OS=Zea mays PE=2 SV=1 - [B4FJX9_MAIZE]	43.7	9.25	3.34	2	1				1.042	0.713727	0.94	0.65022	0.988	0.92599	1.101	0.340467
K7U3G2	Uncharacterized protein OS=Zea mays GN=ZEAMMB73_508512 PE=4 SV=1 - [K7U3G2_MAIZE]	51.2	7.84	10.38	2	4				0.865	0.260136	0.743	0.0300844	0.986	0.917502	1.101	0.341065
B4FY15	Uncharacterized protein OS=Zea mays PE=2 SV=1 - [B4FY15_MAIZE]	43.4	9.72	6.11	1	2	transporter activity	cytoplasm; membrane	transport; response to stimulus; metabolic process	1.095	0.417779	0.956	0.743912	0.964	0.786716	1.101	0.338233
K7VG10	Uncharacterized protein OS=Zea mays GN=ZEAMMB73_657417 PE=4 SV=1 - [K7VG10_MAIZE]	58.1	5.14	3.29	1	1				0.901	0.417492	0.76	0.0446605	0.931	0.59578	1.101	0.340013
P24067	Luminal-binding protein 2 OS=Zea mays GN=BIPE2 PE=1 SV=3 - [BIP2_MAIZE]	73	5.21	47.96	1	22	nucleotide binding; catalytic activity	nucleus; organelle lumen; cytoplasm; vacuole; endoplasmic reticulum; membrane	cell organization and biogenesis; response to stimulus; cell differentiation; development	0.976	0.851709	1.169	0.21137	1.289	0.0812902	1.1	0.341291
K7V898	Uncharacterized protein OS=Zea mays GN=ZEAMMB73_403368 PE=4 SV=1 - [K7V898_MAIZE]	65.7	9.09	1	1	1				1.066	0.566889	1.17	0.20922	1.21	0.190782	1.1	0.344456
B6T3Y2	Vacuolar sorting protein 4b OS=Zea mays PE=2 SV=1 - [B6T3Y2_MAIZE]	48.2	7.84	14.25	4	1	nucleotide binding; catalytic activity	cytoplasm; endosome	cell organization and biogenesis; metabolic process; transport; reproduction	1.042	0.71466	1.098	0.456559	1.163	0.302081	1.1	0.342008
C0P6V1	Uncharacterized protein OS=Zea mays PE=2 SV=1 - [C0P6V1_MAIZE]	41.3	7.06	23.37	5	5				0.985	0.909826	1.064	0.621529	1.144	0.357571	1.1	0.345865
C0PHQ1	Uncharacterized protein OS=Zea mays GN=ZEAMMB73_235131 PE=2 SV=1 - [C0PHQ1_MAIZE]	64.5	6.51	17.83	3	1	nucleotide binding; catalytic activity; metal ion binding	cytoplasm	metabolic process	0.963	0.772175	0.896	0.423253	1.026	0.86253	1.1	0.3439
B6UB95	Glycine-rich RNA-binding protein 7 OS=Zea mays PE=2 SV=1 - [B6UB95_MAIZE]	24.9	5	28.57	3	5	nucleotide binding; metal ion binding	cytoplasm; mitochondrion		0.901	0.417591	0.908	0.478426	1.024	0.87167	1.1	0.345717
B6SS48	Outer mitochondrial membrane protein porin OS=Zea mays PE=2 SV=1 - [B6SS48_MAIZE]	29.1	9.09	57.09	1	5	transporter activity	cytoplasm; mitochondrion; membrane	transport; response to stimulus; regulation of biological process	0.971	0.817414	0.956	0.741803	0.982	0.893908	1.1	0.341395
C0HFY3	Uncharacterized protein OS=Zea mays PE=2 SV=1 - [C0HFY3_MAIZE]	35.8	8.41	8.48	2	1	catalytic activity	membrane	metabolic process	1.302	0.0188413	1.145	0.279074	0.97	0.822212	1.1	0.342895
K7UM47	Uncharacterized protein OS=Zea mays GN=ZEAMMB73_032376 PE=4 SV=1 - [K7UM47_MAIZE]	37.7	9.8	12.92	8	2				0.826	0.135882	0.972	0.832359	1.227	0.160371	1.099	0.34991
B6UHJ7	Glycine cleavage system H protein 1 OS=Zea mays PE=2 SV=1 - [B6UHJ7_MAIZE]	17.2	5	24.38	4	3	nucleotide binding	cytoplasm	metabolic process	0.883	0.332336	0.972	0.836478	1.208	0.195481	1.099	0.350014
K7W8A6	Uncharacterized protein OS=Zea mays GN=ZEAMMB73_240467 PE=4 SV=1 - [K7W8A6_MAIZE]	65.9	5.16	20.61	4	4				0.954	0.716054	1.014	0.912027	1.177	0.264764	1.099	0.350259
K7VHD6	Uncharacterized protein (Fragment) OS=Zea mays GN=ZEAMMB73_527163 PE=4 SV=1 - [K7VHD6_MAIZE]	16.4	4.34	32.89	7	4				1.022	0.846259	0.961	0.768309	1.026	0.863185	1.099	0.350528
B6SR23	Putative uncharacterized protein OS=Zea mays PE=2 SV=1 - [B6SR23_MAIZE]	15.9	5.1	48.63	6	3		nucleus; membrane		1.004	0.967174	0.973	0.841838	1.008	0.957251	1.099	0.350175
K7VVJ3	Uncharacterized protein OS=Zea mays GN=ZEAMMB73_927211 PE=3 SV=1 - [K7VVJ3_MAIZE]	130.6	8.27	2.05	2	2				0.967	0.796508	0.857	0.260039	0.957	0.742779	1.099	0.347014
B6TXT3	Putative uncharacterized protein OS=Zea mays PE=4 SV=1 - [B6TXT3_MAIZE]	6.8	10.83	16.39	3	1		cytoplasm; mitochondrion; membrane		1.045	0.690485	0.84	0.201242	0.885	0.369008	1.099	0.347675
B4FRM5	Uncharacterized protein OS=Zea mays PE=2 SV=1 - [B4FRM5_MAIZE]	36.4	6.43	14.46	1	4		membrane		0.918	0.503629	0.738	0.0260584	0.848	0.224456	1.099	0.346588
B6TEJ4	Pyrrolidone carboxyl peptidase OS=Zea mays PE=2 SV=1 - [B6TEJ4_MAIZE]	24	7.17	10.45	1	1			metabolic process	0.888	0.354781	0.965	0.792632	1.196	0.219333	1.098	0.352107
B4FPZ7	GrpE protein homolog OS=Zea mays GN=ZEAMMB73_702360 PE=2 SV=1 - [B4FPZ7_MAIZE]	33.7	5.2	23.3	2	5	enzyme regulator activity; nucleotide binding; protein binding	cytoplasm; mitochondrion; organelle lumen	metabolic process	0.834	0.156862	0.912	0.498085	1.194	0.224544	1.098	0.355188
B4FDH3	H/ACA ribonucleoprotein complex subunit 2 OS=Zea mays PE=2 SV=1 - [B4FDH3_MAIZE]	16.3	9.19	29.33	4	2	RNA binding	nucleus; organelle lumen		0.981	0.884921	1.008	0.947127	1.174	0.271212	1.098	0.351493
B4FC50	Uncharacterized protein OS=Zea mays PE=2 SV=1 - [B4FC50_MAIZE]	15.6	10.84	14.89	2	2				0.843	0.181874	0.889	0.387105	1.161	0.307141	1.098	0.353177
B4FHA8	Histone deacetylase HDT2 OS=Zea mays GN=ZEAMMB73_070282 PE=2 SV=1 - [B4FHA8_MAIZE]	32.6	4.79	27.72	3	7	metal ion binding			0.887	0.348851	0.982	0.892618	1.135	0.384575	1.098	0.355146
K7U6M7	Uncharacterized protein OS=Zea mays GN=ZEAMMB73_570535 PE=4 SV=1 - [K7U6M7_MAIZE]	18.5	5.87	6.51	3	1				0.833	0.153396	0.85	0.233196	1.124	0.424956	1.098	0.350936
B4FPJ2	U6 snRNA-associated Sm-like protein LSm3 OS=Zea mays PE=4 SV=1 - [B4FPJ2_MAIZE]	11.2	4.88	27.55	1	3				0.827	0.13989	0.798	0.0981458	1.087	0.567743	1.098	0.351745
B6TW65	Beta-glucosidase OS=Zea mays PE=2 SV=1 - [B6TW65_MAIZE]	62.7	8.19	19.68	2	8	catalytic activity	membrane; cytoplasm; cytosol; ribosome	metabolic process	0.924	0.54168	0.923	0.555583	1.079	0.605678	1.098	0.354086
K7UWZ6	Uncharacterized protein OS=Zea mays GN=ZEAMMB73_908177 PE=3 SV=1 - [K7UWZ6_MAIZE]	50	4.89	62.39	9	1				0.938	0.620713	0.967	0.807297	1.073	0.630967	1.098	0.351813
K7UC06	Putative RING finger U-box domain family protein OS=Zea mays GN=ZEAMMB73_660928 PE=4 SV=1 - [K7UC06_MAIZE]	82.9	7.64	10.01	3	2				1.092	0.430878	0.994	0.96121	1.066	0.663619	1.098	0.35119
K7VF00	Uncharacterized protein OS=Zea mays GN=ZEAMMB73_316888 PE=4 SV=1 - [K7VF00_MAIZE]	149.9	6.9	17.39	2	15				0.983	0.897732	0.92	0.540847	1.033	0.825128	1.098	0.351657
B6SPG4	Ubiquinol-cytochrome c reductase complex 8.0 kDa protein OS=Zea mays PE=4 SV=1 - [B6SPG4_MAIZE]	7.2	7.25	39.68	4	3	catalytic activity; transporter activity	cytoplasm; mitochondrion; membrane	metabolic process	1.002	0.981413	0.919	0.538786	1.018	0.905287	1.098	0.35276
K7U2H0	Uncharacterized protein OS=Zea mays GN=ZEAMMB73_523136 PE=4 SV=1 - [K7U2H0_MAIZE]	225.5	5.11	12.49	8	22				0.944	0.653824	0.885	0.372961	1.012	0.934773	1.098	0.3512
K7WFZ8	Uncharacterized protein OS=Zea mays GN=ZEAMMB73_893455 PE=4 SV=1 - [K7WFZ8_MAIZE]	145.8	7.05	0.68	1	1				1.046	0.68728	0.954	0.727896	1.004	0.982834	1.098	0.352581
B6TPW4	Eukaryotic translation initiation factor 2 beta subunit OS=Zea mays PE=2 SV=1 - [B6TPW4_MAIZE]	30.2	6.8	36.33	4	3	RNA binding	membrane	metabolic process	1.019	0.8613	0.95	0.708413	0.997	0.979957	1.098	0.352708
C0PID2	Uncharacterized protein OS=Zea mays PE=2 SV=1 - [C0PID2_MAIZE]	37.8	8.68	6.41	3	2		membrane		0.93	0.569991	0.672	0.00368131	0.809	0.119451	1.098	0.351437
K7TM08	Uncharacterized protein OS=Zea mays GN=ZEAMMB73_656884 PE=4 SV=1 - [K7TM08_MAIZE]	83.4	6.83	2.88	1	1				1.079	0.494382	1.335	0.0208846	1.36	0.0345826	1.097	0.356536
K7TYG4	Uncharacterized protein OS=Zea mays GN=ZEAMMB73_018066 PE=4 SV=1 - [K7TYG4_MAIZE]	101.1	5.41	1.91	3	2				0.896	0.391798	0.997	0.979809	1.224	0.166141	1.097	0.356904
B6TJY3	Seh1-like protein OS=Zea mays PE=2 SV=1 - [B6TJY3_MAIZE]	35.2	4.91	6.81	2	2	protein binding	membrane		1.01	0.927887	1.051	0.691256	1.14	0.370654	1.097	0.357074
B4FEL5	Uncharacterized protein OS=Zea mays PE=4 SV=1 - [B4FEL5_MAIZE]	10.7	8.78	8.7	6	1	nucleotide binding			0.86	0.240642	0.862	0.275932	1.101	0.508644	1.097	0.358114
B4FQX6	Uncharacterized protein OS=Zea mays PE=2 SV=1 - [B4FQX6_MAIZE]	24.9	8.87	14.41	6	3		membrane; cytoplasm	transport	1.009	0.932779	0.935	0.621229	1.082	0.590938	1.097	0.356854
B6T1U4	AP-1 complex subunit sigma-2 OS=Zea mays PE=2 SV=1 - [B6T1U4_MAIZE]	18.7	7.21	29.19	2	3	transporter activity	cytoplasm; membrane	transport	0.959	0.747769	0.945	0.680947	1.076	0.616918	1.097	0.357482
K7UNE7	Uncharacterized protein OS=Zea mays GN=ZEAMMB73_350137 PE=3 SV=1 - [K7UNE7_MAIZE]	87.8	8.32	14.09	1	5				0.958	0.738734	0.834	0.184716	0.952	0.713714	1.097	0.358697
B6TFE5	Putative uncharacterized protein OS=Zea mays PE=2 SV=1 - [B6TFE5_MAIZE]	18.7	6.79	18.99	1	2				1.059	0.61003	0.914	0.50845	0.949	0.700926	1.097	0.355851
C0PIY8	Uncharacterized protein OS=Zea mays PE=2 SV=1 - [C0PIY8_MAIZE]	46.5	6.29	4.65	4	2	catalytic activity	extracellular; cytoplasm; vacuole; membrane	metabolic process; cell organization and biogenesis	1.009	0.935178	0.917	0.52476	0.845	0.214948	1.097	0.356649
K7UEF9	Uncharacterized protein OS=Zea mays GN=ZEAMMB73_975582 PE=4 SV=1 - [K7UEF9_MAIZE]	24.5	4.88	5.26	1	1				0.715	0.00900403	0.819	0.143457	1.258	0.115603	1.096	0.36041
B6SJF7	Histidine triad nucleotide binding protein OS=Zea mays GN=HINT PE=2 SV=1 - [B6SJF7_MAIZE]	14.2	6.07	41.09	2	4	catalytic activity	cytoplasm; membrane	metabolic process	0.862	0.246349	0.956	0.741139	1.204	0.203695	1.096	0.360266
K7UHC6	Arginine/serine-rich splicing factor 1 variant 3 OS=Zea mays GN=ZEAMMB73_539697 PE=4 SV=1 - [K7UHC6_MAIZE]	26	9.74	13.9	7	3				0.86	0.241563	0.939	0.645672	1.17	0.282309	1.096	0.364409
B4FFG7	Uncharacterized protein OS=Zea mays PE=2 SV=1 - [B4FFG7_MAIZE]	30.9	5.01	8.83	3	2	nucleotide binding			0.86	0.240109	0.896	0.423665	1.145	0.352653	1.096	0.361914
B6T2Y1	Peroxiredoxin-5 OS=Zea mays PE=2 SV=1 - [B6T2Y1_MAIZE]	23.8	7.96	56.22	2	8	antioxidant activity; catalytic activity	cytoplasm	defense response; response to stimulus; metabolic process	0.926	0.547579	0.9	0.439161	1.103	0.503505	1.096	0.360848
B6THA6	Rac-like GTP-binding protein 6 OS=Zea mays PE=2 SV=1 - [B6THA6_MAIZE]	21.6	9.22	14.72	3	2	nucleotide binding; protein binding	nucleus; organelle lumen; cytoplasm; cytoskeleton; membrane	cell organization and biogenesis; cell communication; regulation of biological process; response to stimulus; cell differentiation; cell growth; development; reproduction; transport	0.959	0.746248	0.952	0.717911	1.091	0.551971	1.096	0.360312
B6TRJ7	Splicing factor U2af 38 kDa subunit OS=Zea mays PE=2 SV=1 - [B6TRJ7_MAIZE]	34.5	9.07	13.71	9	3	nucleotide binding; RNA binding; metal ion binding	nucleus	development; reproduction; response to stimulus	0.941	0.638726	0.883	0.363005	1.084	0.580885	1.096	0.360219
Q7Y037	Calcium-dependent protein kinase ZmCPK11 OS=Zea mays PE=2 SV=2 - [Q7Y037_MAIZE]	56.5	5.59	15.49	2	3	nucleotide binding; catalytic activity; metal ion binding	membrane	metabolic process	0.978	0.861544	0.965	0.79453	1.063	0.677872	1.096	0.360859
B4FNM4	60S acidic ribosomal protein P0 OS=Zea mays GN=ZEAMMB73_076912 PE=2 SV=1 - [B4FNM4_MAIZE]	34.5	5.3	46.71	4	1	structural molecule activity; metal ion binding	nucleus; organelle lumen; cytoplasm; cytosol; ribosome; membrane	metabolic process; response to stimulus	1.092	0.429571	1.016	0.900608	0.987	0.921335	1.096	0.363309
B4FS06	Alkaline/neutral invertase OS=Zea mays GN=ZEAMMB73_687554 PE=2 SV=1 - [B4FS06_MAIZE]	67.7	6.62	2.33	2	1	catalytic activity	cytoplasm	metabolic process; development; reproduction	1.064	0.579364	0.928	0.582874	0.958	0.752625	1.096	0.360786
Q9ARI6	DNA (cytosine-5)-methyltransferase 2 OS=Zea mays GN=ZMET5 PE=2 SV=1 - [CMT2_MAIZE]	101.6	5.53	13.66	3	2	DNA binding; catalytic activity	nucleus	metabolic process; regulation of biological process; cell division; development; reproduction; cell organization and biogenesis	0.943	0.646413	0.574	5e-05	0.67	0.00327256	1.096	0.360054
B6TQX5	Threonine endopeptidase OS=Zea mays PE=4 SV=1 - [B6TQX5_MAIZE]	12.8	4.92	8.77	2	1		membrane		0.783	0.0558953	0.929	0.589765	1.304	0.0687525	1.095	0.365125
B4FAK4	Uncharacterized protein OS=Zea mays GN=ZEAMMB73_880574 PE=2 SV=1 - [B4FAK4_MAIZE]	15	6.86	11.85	6	1			metabolic process	0.838	0.167865	0.96	0.767065	1.259	0.114456	1.095	0.365835
B6TNK9	Putative uncharacterized protein OS=Zea mays PE=2 SV=1 - [B6TNK9_MAIZE]	21.6	4.45	10.24	4	1				0.705	0.00650541	0.776	0.0635037	1.207	0.196269	1.095	0.366543
Q93XG0	Kinesin heavy chain (Fragment) OS=Zea mays GN=KIN4 PE=2 SV=1 - [Q93XG0_MAIZE]	110.9	6.65	7.46	6	5	nucleotide binding; catalytic activity; motor activity	membrane; nucleus; cytoskeleton	transport; cellular component movement	0.87	0.276986	1.03	0.81149	1.192	0.227463	1.095	0.369082
B6T0Y1	Ras-related protein RIC2 OS=Zea mays PE=2 SV=1 - [B6T0Y1_MAIZE]	24.2	5.36	47.27	9	3	nucleotide binding	cytoplasm; vacuole; membrane	cell communication; regulation of biological process; response to stimulus; transport	0.951	0.695069	0.982	0.891456	1.192	0.227443	1.095	0.366411
B6UDP0	PDIL1-4-Zea mays protein disulfide isomerase OS=Zea mays PE=2 SV=1 - [B6UDP0_MAIZE]	61.9	4.84	22.74	3	6	catalytic activity	cytoplasm; mitochondrion; endoplasmic reticulum; membrane	metabolic process; response to stimulus; cellular homeostasis; regulation of biological process	0.852	0.211685	0.887	0.380333	1.168	0.286127	1.095	0.368442
B6TF66	Putative uncharacterized protein OS=Zea mays PE=2 SV=1 - [B6TF66_MAIZE]	27.6	7.93	4.82	3	1	catalytic activity			0.908	0.453377	0.927	0.57927	1.12	0.437484	1.095	0.36947
B6T4L5	GATA transcription factor 25 OS=Zea mays PE=2 SV=1 - [B6T4L5_MAIZE]	38.3	5.24	11.33	4	2	protein binding; metal ion binding; DNA binding		metabolic process; regulation of biological process	0.864	0.254534	0.878	0.340699	1.116	0.454303	1.095	0.366804
B6TIY7	Proteasome subunit alpha type OS=Zea mays PE=2 SV=1 - [B6TIY7_MAIZE]	27.2	7.03	29.32	3	1	catalytic activity	proteasome; nucleus; cytoplasm; vacuole; cytoskeleton; membrane; cytosol; ribosome	metabolic process	0.954	0.714724	0.906	0.46934	1.042	0.77762	1.095	0.366718
B4FV80	Uncharacterized protein OS=Zea mays PE=2 SV=1 - [B4FV80_MAIZE]	26.3	4.89	28.57	3	6	catalytic activity	cytoplasm		0.976	0.853051	0.923	0.558273	1.035	0.8176	1.095	0.367154
K7V3Q6	Uncharacterized protein OS=Zea mays GN=ZEAMMB73_710432 PE=4 SV=1 - [K7V3Q6_MAIZE]	28.6	6.61	16.53	2	2				1.061	0.594763	0.873	0.319407	1.006	0.969006	1.095	0.365677
B6SLK4	Elongation factor 1-beta OS=Zea mays PE=2 SV=1 - [B6SLK4_MAIZE]	23.4	4.72	46.12	5	7	RNA binding	cytoplasm; extracellular	metabolic process; defense response; response to stimulus	0.967	0.796046	1.018	0.884855	1.17	0.280958	1.094	0.371164
B4FD80	Uncharacterized protein OS=Zea mays PE=2 SV=1 - [B4FD80_MAIZE]	35.7	6.1	9.76	6	2	catalytic activity			0.946	0.663977	0.925	0.5692	1.11	0.473287	1.094	0.371487
B4FI70	Dynein light chain LC6, flagellar outer arm OS=Zea mays PE=2 SV=1 - [B4FI70_MAIZE]	14.3	8.15	25.78	3	4		cytoskeleton		0.941	0.63638	0.89	0.39333	1.068	0.651635	1.094	0.373833
B4FRJ3	Proteasome subunit beta type OS=Zea mays GN=ZEAMMB73_794961 PE=2 SV=1 - [B4FRJ3_MAIZE]	26.1	5.78	53.69	6	1	catalytic activity	proteasome; nucleus; cytoplasm; vacuole; membrane	metabolic process; response to stimulus; cell death; defense response; regulation of biological process	0.947	0.673854	0.916	0.522783	0.973	0.838233	1.094	0.369649
B6T670	Putative uncharacterized protein OS=Zea mays PE=2 SV=1 - [B6T670_MAIZE]	20	10.17	19.58	4	1	RNA binding; structural molecule activity; metal ion binding	cytoplasm; ribosome; membrane	metabolic process	1.033	0.768705	0.895	0.417415	0.95	0.706579	1.094	0.370259
B6UBR1	Putative uncharacterized protein OS=Zea mays PE=4 SV=1 - [B6UBR1_MAIZE]	4.7	4.44	36.96	1	1	protein binding		cell organization and biogenesis; cell growth	1.006	0.953773	0.81	0.124222	0.883	0.360025	1.094	0.37417
B6THD0	Uncharacterized protein OS=Zea mays PE=2 SV=1 - [B6THD0_MAIZE]	62.1	5.69	4.39	2	2		membrane		1.067	0.561522	0.777	0.0656929	0.831	0.174866	1.094	0.372409
K7TU53	Uncharacterized protein OS=Zea mays GN=ZEAMMB73_260787 PE=4 SV=1 - [K7TU53_MAIZE]	16.5	5.22	28.97	4	4				0.908	0.450476	0.987	0.921922	1.244	0.134262	1.093	0.375173
B6TNF1	Calnexin OS=Zea mays PE=2 SV=1 - [B6TNF1_MAIZE]	60.4	4.86	33.33	1	5	metal ion binding; protein binding	cytoplasm; mitochondrion; vacuole; endoplasmic reticulum; membrane	metabolic process	1.025	0.824889	0.977	0.864179	1.205	0.201642	1.093	0.377983
B6TB19	Patellin-5 OS=Zea mays PE=2 SV=1 - [B6TB19_MAIZE]	57.7	5.02	15.77	1	7	transporter activity	membrane	transport	0.927	0.553045	0.926	0.571496	1.141	0.367173	1.093	0.374816
K7VWB5	Putative PWWP domain family protein (Fragment) OS=Zea mays GN=ZEAMMB73_990159 PE=4 SV=1 - [K7VWB5_MAIZE]	92.8	5.11	5.52	1	4				0.878	0.312133	1.043	0.734667	1.113	0.46397	1.093	0.375182
C0HDP8	Uncharacterized protein OS=Zea mays GN=ZEAMMB73_955518 PE=2 SV=1 - [C0HDP8_MAIZE]	62.2	4.91	11.7	2	4	catalytic activity	membrane	metabolic process	0.903	0.427179	0.918	0.532047	1.107	0.487963	1.093	0.376308
B4FWF5	Histone deacetylase 6 OS=Zea mays PE=2 SV=1 - [B4FWF5_MAIZE]	20.1	5.26	9.19	1	1	metal ion binding			0.881	0.325916	0.742	0.0293037	0.922	0.551788	1.093	0.378157
K7TSP8	Uncharacterized protein OS=Zea mays GN=ZEAMMB73_519156 PE=4 SV=1 - [K7TSP8_MAIZE]	38.1	4.89	27.84	7	1				1.101	0.390411	0.909	0.485974	0.912	0.498114	1.093	0.374842
B6T2C6	Peptide methionine sulfoxide reductase msrB OS=Zea mays PE=2 SV=1 - [B6T2C6_MAIZE]	14.6	7.69	6.67	1	1	catalytic activity		metabolic process	1.16	0.185233	0.829	0.171201	0.783	0.0729529	1.093	0.377677
B4FER7	Uncharacterized protein OS=Zea mays GN=ZEAMMB73_693412 PE=2 SV=1 - [B4FER7_MAIZE]	13.8	4.56	16.54	1	2				0.736	0.0169559	0.907	0.473677	1.348	0.0404024	1.092	0.382726
C0PCW9	Uncharacterized protein OS=Zea mays GN=ZEAMMB73_085726 PE=2 SV=1 - [C0PCW9_MAIZE]	89.9	8.27	3.55	1	2		membrane		0.745	0.0219333	0.796	0.0958904	1.17	0.281681	1.092	0.379385
B4F8L8	Uncharacterized protein OS=Zea mays PE=2 SV=1 - [B4F8L8_MAIZE]	31.5	4.44	19.38	2	3	nucleotide binding			1.036	0.752594	1.041	0.749253	1.109	0.480046	1.092	0.383621
B6TJP4	24-methylenesterol C-methyltransferase 2 OS=Zea mays PE=2 SV=1 - [B6TJP4_MAIZE]	41.1	7.59	26.49	5	8	catalytic activity	cytoplasm; membrane	metabolic process; development; cell growth; regulation of biological process	1.033	0.769303	0.971	0.829111	1.023	0.880521	1.092	0.382577
B6TU36	Ribonucleoside-diphosphate reductase small chain OS=Zea mays PE=2 SV=1 - [B6TU36_MAIZE]	38.6	4.93	13.86	2	3	catalytic activity; metal ion binding	membrane	metabolic process; development; cell death; regulation of biological process	0.899	0.409297	0.89	0.394355	1.001	0.996417	1.092	0.383804
B4FF26	Uncharacterized protein OS=Zea mays PE=2 SV=1 - [B4FF26_MAIZE]	35.4	7.43	11.51	3	1		cytoplasm; endosome; membrane	transport	0.94	0.631231	0.828	0.16724	0.964	0.786425	1.092	0.381457
B6SK03	Ubiquitin-conjugating enzyme spm2 OS=Zea mays GN=ZEAMMB73_270429 PE=2 SV=1 - [B6SK03_MAIZE]	16.8	6.93	52.7	4	3	catalytic activity		metabolic process; response to stimulus	0.995	0.969523	0.831	0.176825	0.943	0.665766	1.092	0.381077
Q6A4M2	Beta-ketoacyl reductase GL8B OS=Zea mays GN=gl8b PE=2 SV=1 - [Q6A4M2_MAIZE]	35.4	9.83	20.55	1	3	nucleotide binding; catalytic activity		metabolic process	1.013	0.907369	0.992	0.950443	0.922	0.549789	1.092	0.382484
B6SGC0	Putative uncharacterized protein OS=Zea mays PE=2 SV=1 - [B6SGC0_MAIZE]	57.2	6.58	5.52	5	1		membrane		1.279	0.0283958	0.987	0.924561	0.845	0.217283	1.092	0.380198
B6TF12	Glycine-rich RNA-binding protein 8 OS=Zea mays PE=2 SV=1 - [B6TF12_MAIZE]	21.2	7.75	9.09	2	2	nucleotide binding; metal ion binding		response to stimulus	0.891	0.36808	1.001	0.994086	1.232	0.152833	1.091	0.388285
C0P7A6	Uncharacterized protein OS=Zea mays GN=ZEAMMB73_263767 PE=2 SV=1 - [C0P7A6_MAIZE]	49	4.67	8.66	3	3				0.853	0.213951	0.858	0.260924	1.127	0.4139	1.091	0.386246
C0PBL7	Uncharacterized protein OS=Zea mays PE=2 SV=1 - [C0PBL7_MAIZE]	34.2	5.5	31.9	7	5	nucleotide binding	membrane		0.897	0.39638	0.957	0.745551	1.112	0.467657	1.091	0.386511
B6SVB6	Acylamino-acid-releasing enzyme OS=Zea mays PE=2 SV=1 - [B6SVB6_MAIZE]	84.3	6.29	7.66	3	4	catalytic activity		metabolic process	0.808	0.095649	1.022	0.862383	1.068	0.652926	1.091	0.387093
B4FBS4	Uncharacterized protein OS=Zea mays PE=2 SV=1 - [B4FBS4_MAIZE]	16.8	4.16	5.84	2	1	protein binding		transport; cellular homeostasis	0.942	0.640115	0.91	0.489226	1.057	0.706876	1.091	0.387283
K7UHE8	Putative translation elongation/initiation factor family protein (Fragment) OS=Zea mays GN=ZEAMMB73_472203 PE=4 SV=1 - [K7UHE8_MAIZE]	10.9	7.58	24.24	1	3				1.013	0.90647	0.987	0.920103	1.054	0.717854	1.091	0.388878
B6SLY0	Putative uncharacterized protein OS=Zea mays PE=2 SV=1 - [B6SLY0_MAIZE]	24.8	6.8	7.53	1	1		membrane		1.049	0.668208	0.976	0.861164	1.018	0.905217	1.091	0.387381
B4FXH4	Uncharacterized protein OS=Zea mays PE=2 SV=1 - [B4FXH4_MAIZE]	35.5	6.71	18.35	2	1	protein binding		cell organization and biogenesis	0.966	0.792017	0.894	0.409984	1.012	0.939835	1.091	0.384477
K7UZ01	Putative patellin family protein (Fragment) OS=Zea mays GN=ZEAMMB73_906629 PE=4 SV=1 - [K7UZ01_MAIZE]	39.2	6.95	33.05	5	4				0.946	0.665507	0.852	0.240507	0.997	0.980507	1.091	0.385198
B4G0Q9	Abscisic stress ripening protein 2 OS=Zea mays PE=2 SV=1 - [B4G0Q9_MAIZE]	14.9	6.65	45.8	2	2			response to stimulus	1.104	0.378229	0.976	0.86034	0.963	0.779121	1.091	0.384898
K7VJS8	Uncharacterized protein OS=Zea mays GN=ZEAMMB73_967277 PE=4 SV=1 - [K7VJS8_MAIZE]	40.1	5.05	17.17	1	1				0.932	0.583489	0.814	0.131258	0.955	0.734175	1.091	0.384717
B6TE52	Putative uncharacterized protein OS=Zea mays PE=2 SV=1 - [B6TE52_MAIZE]	18.8	4.83	14.72	1	2	structural molecule activity; RNA binding	cytoplasm; ribosome	metabolic process	1.075	0.519273	0.887	0.378563	0.902	0.449155	1.091	0.386664
C0P7G5	Uncharacterized protein OS=Zea mays PE=2 SV=1 - [C0P7G5_MAIZE]	37	5.47	7.65	7	2				0.865	0.257796	0.674	0.00390118	0.852	0.239303	1.091	0.388245
B6T2B1	Cell division control protein 2 OS=Zea mays PE=2 SV=1 - [B6T2B1_MAIZE]	34.9	7.93	5.84	2	1	nucleotide binding; catalytic activity		metabolic process; cell division	1.014	0.897341	1.272	0.0547969	1.369	0.0308819	1.09	0.393833
C0PIJ2	Uncharacterized protein OS=Zea mays PE=2 SV=1 - [C0PIJ2_MAIZE]	13.7	9.31	8.13	11	1	DNA binding; protein binding		metabolic process; regulation of biological process	0.905	0.438455	0.924	0.564071	1.12	0.437629	1.09	0.393804
B4FRJ1	Malate dehydrogenase OS=Zea mays PE=2 SV=1 - [B4FRJ1_MAIZE]	35.6	7.81	47.06	1	2	nucleotide binding; catalytic activity; metal ion binding	cytoplasm; mitochondrion; membrane; extracellular	metabolic process; response to stimulus; defense response	1.019	0.865389	1.025	0.846674	1.099	0.519564	1.09	0.392258
B6T842	Leucoanthocyanidin reductase OS=Zea mays PE=2 SV=1 - [B6T842_MAIZE]	36.9	5.3	4.96	2	1	nucleotide binding; catalytic activity		metabolic process	0.973	0.832101	0.953	0.724226	1.07	0.643654	1.09	0.392957
B4FY37	Uncharacterized protein OS=Zea mays PE=2 SV=1 - [B4FY37_MAIZE]	61.8	9.74	10.18	2	3	protein binding			0.994	0.96247	0.95	0.709723	1.053	0.725782	1.09	0.389712
B6T1H8	B12D protein OS=Zea mays GN=ZEAMMB73_000075 PE=4 SV=1 - [B6T1H8_MAIZE]	9.8	9.72	40.23	3	4		cytoplasm; membrane		0.961	0.761192	0.941	0.657598	1.004	0.979657	1.09	0.392177
K7VV41	Amidophosphoribosyltransferase OS=Zea mays GN=ZEAMMB73_237367 PE=3 SV=1 - [K7VV41_MAIZE]	58.1	7.27	9.07	1	3				0.819	0.119349	0.74	0.0276087	0.987	0.922061	1.09	0.392009
K7USN3	Uncharacterized protein OS=Zea mays GN=ZEAMMB73_257264 PE=3 SV=1 - [K7USN3_MAIZE]	53.5	6.68	25.42	2	1				1.13	0.273923	1.006	0.96199	0.972	0.833313	1.09	0.393814
B4FJY6	Uncharacterized protein OS=Zea mays PE=2 SV=1 - [B4FJY6_MAIZE]	22.7	9.79	14.83	3	3		membrane		1.056	0.623378	0.901	0.446828	0.959	0.753834	1.09	0.391232
B6SLR4	Small nuclear ribonucleoprotein Sm D2 OS=Zea mays GN=ZEAMMB73_294095 PE=4 SV=1 - [B6SLR4_MAIZE]	12	9.94	27.88	6	3				1.041	0.715673	0.899	0.436413	0.937	0.630679	1.09	0.389883
B6SK76	Uncharacterized protein OS=Zea mays GN=ZEAMMB73_020019 PE=2 SV=1 - [B6SK76_MAIZE]	16.6	8.46	10.91	3	1	transporter activity	cytoplasm; vacuole; membrane	transport	1.185	0.130211	0.944	0.672545	0.853	0.243995	1.09	0.391419
Q9XFK8	Myosin VIII ZMM3 (Fragment) OS=Zea mays GN=zmm3 PE=2 SV=1 - [Q9XFK8_MAIZE]	124.3	8.62	1.09	1	1	nucleotide binding; catalytic activity; motor activity; protein binding	membrane; cytoplasm; cytoskeleton		1.009	0.934691	1.126	0.3448	1.218	0.176767	1.089	0.39792
C0PGL4	Uncharacterized protein OS=Zea mays GN=ZEAMMB73_199342 PE=2 SV=1 - [C0PGL4_MAIZE]	68.2	5.24	10.59	2	5		cytoplasm; mitochondrion; membrane		0.882	0.326935	0.968	0.812081	1.211	0.188827	1.089	0.394629
B4FPA1	Putative ubiquitin-conjugating enzyme family OS=Zea mays GN=ZEAMMB73_885053 PE=2 SV=1 - [B4FPA1_MAIZE]	17.3	7.34	44.81	8	1	nucleotide binding; catalytic activity	membrane	metabolic process; response to stimulus; cell differentiation; development	0.787	0.0618102	0.823	0.153801	1.141	0.364872	1.089	0.396752
Q6E0J0	U1 snRNP OS=Zea mays PE=2 SV=1 - [Q6E0J0_MAIZE]	58	9.22	9.78	1	4	nucleotide binding	nucleus	metabolic process	0.872	0.285292	0.939	0.64681	1.126	0.417226	1.089	0.395421
B6ST36	Chloroplast oxygen-evolving complex/thylakoid lumenal 25.6kDa protein OS=Zea mays PE=2 SV=1 - [B6ST36_MAIZE]	26.1	9.25	39.26	1	7	metal ion binding	cytoplasm; membrane	metabolic process	0.946	0.669098	0.9	0.441256	1.101	0.511542	1.089	0.396582
C0P8K3	Uncharacterized protein OS=Zea mays PE=2 SV=1 - [C0P8K3_MAIZE]	48.1	5.16	19.72	3	6	nucleotide binding		transport	0.916	0.494707	0.972	0.836402	1.095	0.534087	1.089	0.395139
B4FT23	14-3-3-like protein OS=Zea mays GN=ZEAMMB73_394525 PE=2 SV=1 - [B4FT23_MAIZE]	28.6	4.82	63.1	2	7	nucleotide binding; protein binding	nucleus; cytoplasm; mitochondrion; membrane	response to stimulus	0.937	0.61588	0.971	0.830345	1.092	0.547168	1.089	0.397106
C0HHB0	Uncharacterized protein OS=Zea mays PE=2 SV=1 - [C0HHB0_MAIZE]	32.6	6.93	7.95	3	1	catalytic activity	cytoplasm; membrane; mitochondrion	metabolic process	1.06	0.603138	1.044	0.73097	1.075	0.619828	1.089	0.397536
B6U1S6	Cleavage and polyadenylation specificity factor, 100 kDa subunit OS=Zea mays PE=2 SV=1 - [B6U1S6_MAIZE]	75.1	5.52	5.65	2	3				0.872	0.28613	0.958	0.752795	1.032	0.830164	1.089	0.394656
B6TJD6	Transferase OS=Zea mays PE=2 SV=1 - [B6TJD6_MAIZE]	48.5	6.28	16.26	3	6	catalytic activity	membrane		1.068	0.558489	1.011	0.930996	0.991	0.946816	1.089	0.396461
B4F8H6	Microsomal signal peptidase subunit OS=Zea mays GN=ZEAMMB73_963784 PE=2 SV=1 - [B4F8H6_MAIZE]	20.2	7.15	16.67	4	3	catalytic activity	cytoplasm; endoplasmic reticulum; membrane	metabolic process	1.023	0.835117	0.922	0.549899	0.959	0.754302	1.089	0.395442
K7TUV8	Uncharacterized protein OS=Zea mays GN=ZEAMMB73_790018 PE=4 SV=1 - [K7TUV8_MAIZE]	18.6	9.82	13.69	20	2				0.864	0.255586	0.749	0.034654	0.946	0.680741	1.089	0.399365
K7UP41	Uncharacterized protein OS=Zea mays GN=ZEAMMB73_272796 PE=4 SV=1 - [K7UP41_MAIZE]	123.1	5.8	0.88	1	1				0.746	0.0221707	0.911	0.493417	1.368	0.0313713	1.088	0.402741
B4FHB3	Polyadenylate-binding protein 2 OS=Zea mays PE=2 SV=1 - [B4FHB3_MAIZE]	24	5.1	31.6	10	3	nucleotide binding; RNA binding			0.931	0.578205	1.036	0.775527	1.158	0.315253	1.088	0.400135
B4FMS7	Mitochondrial prohibitin complex protein 2 OS=Zea mays PE=2 SV=1 - [B4FMS7_MAIZE]	31.9	9.69	50.52	2	4		cytoplasm; mitochondrion; membrane; vacuole	response to stimulus	0.873	0.290091	0.917	0.523418	1.125	0.420546	1.088	0.402118
B4FXY5	Uncharacterized protein OS=Zea mays PE=2 SV=1 - [B4FXY5_MAIZE]	74.6	6.7	35.69	1	14	catalytic activity	cytoplasm; mitochondrion; endoplasmic reticulum; membrane	response to stimulus; metabolic process	0.933	0.590339	0.961	0.769675	1.113	0.464904	1.088	0.402343
B6TIQ8	ATP/GTP binding protein OS=Zea mays PE=2 SV=1 - [B6TIQ8_MAIZE]	40.5	6.18	21.84	3	6		nucleus; organelle lumen; membrane		0.931	0.575997	0.902	0.451099	1.081	0.594487	1.088	0.403915
B4FRD1	Adaptin ear-binding coat-associated protein 1 OS=Zea mays PE=2 SV=1 - [B4FRD1_MAIZE]	32.1	5.21	15.57	3	3		membrane	transport	0.853	0.215426	0.803	0.108	1.049	0.743844	1.088	0.400076
Q5XPI0	Putative 14-3-3 protein OS=Zea mays PE=2 SV=1 - [Q5XPI0_MAIZE]	29	4.87	56.81	4	4	nucleotide binding; protein binding	nucleus; cytoplasm; mitochondrion; membrane	response to stimulus	1.014	0.902048	0.991	0.944447	1.014	0.924383	1.088	0.402062
B4FJT1	Uncharacterized protein OS=Zea mays GN=ZEAMMB73_401315 PE=2 SV=1 - [B4FJT1_MAIZE]	54.7	5.81	4.39	2	2				1.105	0.370741	0.905	0.465719	0.893	0.406357	1.088	0.400717
K7TR27	Uncharacterized protein OS=Zea mays GN=ZEAMMB73_073259 PE=4 SV=1 - [K7TR27_MAIZE]	66.3	6.23	3.73	3	2				1.14	0.242799	0.818	0.142834	0.783	0.0723928	1.088	0.404182
B4G027	Acid phosphatase OS=Zea mays GN=ZEAMMB73_487675 PE=2 SV=1 - [B4G027_MAIZE]	43.3	5.08	9.09	3	1	catalytic activity; metal ion binding	cytoplasm		0.904	0.434353	1.077	0.551372	1.298	0.073176	1.087	0.406707
B6TD33	Nucleic acid binding protein OS=Zea mays PE=2 SV=1 - [B6TD33_MAIZE]	41.6	5.36	12.6	1	5	metal ion binding			0.829	0.144695	0.933	0.612941	1.257	0.11651	1.087	0.408953
B6T577	Microtubule-associated protein RP/EB family member 3 OS=Zea mays PE=2 SV=1 - [B6T577_MAIZE]	34.6	7.05	13.69	3	4	protein binding			0.867	0.264593	0.951	0.712795	1.239	0.141593	1.087	0.407626
C0P7H4	Uncharacterized protein OS=Zea mays PE=2 SV=1 - [C0P7H4_MAIZE]	16.7	4.88	50.31	1	2		cytoplasm; membrane	response to stimulus; metabolic process	0.86	0.241685	0.896	0.423639	1.19	0.233653	1.087	0.406228
B6TPT8	ENT domain containing protein OS=Zea mays PE=2 SV=1 - [B6TPT8_MAIZE]	43.6	6.48	5.84	3	2				0.803	0.0879253	0.805	0.113353	1.097	0.527611	1.087	0.409438
B4FSW8	Grx_S17-glutaredoxin subgroup II OS=Zea mays PE=2 SV=1 - [B4FSW8_MAIZE]	54	5.44	20.84	5	7	catalytic activity		cellular homeostasis; regulation of biological process	0.923	0.535138	0.89	0.393485	1.083	0.587574	1.087	0.405304
B6T5H6	Auxin-induced protein PCNT115 OS=Zea mays PE=2 SV=1 - [B6T5H6_MAIZE]	37.5	7.72	45.61	7	9				0.958	0.739498	0.949	0.700494	1.069	0.648716	1.087	0.405453
B4FFA7	Enoyl-[acyl-carrier-protein] reductase isoform 1 OS=Zea mays GN=ZEAMMB73_449171 PE=2 SV=1 - [B4FFA7_MAIZE]	39	7.75	26.29	3	4	nucleotide binding; metal ion binding; catalytic activity	cytoplasm	metabolic process	0.92	0.514975	0.901	0.444503	1.067	0.658725	1.087	0.409325
K7UVE3	Putative TCP-1/cpn60 chaperonin family protein OS=Zea mays GN=ZEAMMB73_519830 PE=3 SV=1 - [K7UVE3_MAIZE]	59.7	7.03	36.28	4	15				0.937	0.614173	0.944	0.674604	1.059	0.695446	1.087	0.40637
B4FTE5	Uncharacterized protein OS=Zea mays PE=2 SV=1 - [B4FTE5_MAIZE]	68.3	4.72	19.72	2	10				0.983	0.894261	0.986	0.918717	1.056	0.708241	1.087	0.409301
B6TJX4	SnRK1-interacting protein 1 OS=Zea mays GN=ZEAMMB73_206268 PE=2 SV=1 - [B6TJX4_MAIZE]	20.1	7.05	21.31	2	3	metal ion binding		metabolic process; response to stimulus	1.028	0.800213	1.036	0.778077	1.01	0.947594	1.087	0.405293
C0PKD2	Uncharacterized protein OS=Zea mays GN=ZEAMMB73_231124 PE=2 SV=1 - [C0PKD2_MAIZE]	36.8	5.96	23.46	1	3	protein binding			0.95	0.687961	0.89	0.393644	0.999	0.989043	1.087	0.409132
B4FAD7	Uncharacterized protein OS=Zea mays PE=2 SV=1 - [B4FAD7_MAIZE]	72.4	7.2	6.1	1	3		cytoplasm; Golgi; membrane		1.128	0.280932	1.029	0.820454	0.979	0.873839	1.087	0.407035
C0P9L7	Uncharacterized protein OS=Zea mays PE=2 SV=1 - [C0P9L7_MAIZE]	28.4	7.94	11.81	3	2	protein binding; metal ion binding	membrane		1.01	0.926607	0.862	0.276507	0.955	0.736067	1.087	0.406833
B6U4D9	Protein SEY1 OS=Zea mays PE=2 SV=1 - [B6U4D9_MAIZE]	90.4	5.69	16.93	1	5	nucleotide binding; catalytic activity	membrane		1.106	0.369778	0.852	0.241096	0.839	0.198854	1.087	0.407909
B4FE46	Uncharacterized protein OS=Zea mays PE=2 SV=1 - [B4FE46_MAIZE]	41	8.91	9.38	1	3				0.806	0.0933645	0.929	0.589567	1.258	0.114678	1.086	0.410766
B4FZK2	Uncharacterized protein OS=Zea mays PE=2 SV=1 - [B4FZK2_MAIZE]	45.9	5.34	2.08	3	1	catalytic activity		metabolic process	0.835	0.160896	0.894	0.410779	1.165	0.294934	1.086	0.410374
B4FZC0	Uncharacterized protein OS=Zea mays GN=ZEAMMB73_579951 PE=2 SV=1 - [B4FZC0_MAIZE]	42.2	8.27	24.42	6	7	catalytic activity; protein binding		metabolic process; regulation of biological process	0.926	0.550694	0.947	0.689887	1.109	0.480709	1.086	0.413117
A0MWC0	H+-translocating pyrophosphatase OS=Zea mays PE=2 SV=1 - [A0MWC0_MAIZE]	84.6	5.73	4.13	1	2	metal ion binding; catalytic activity; transporter activity	cytoplasm; vacuole; Golgi; membrane	transport	0.966	0.787469	0.943	0.669894	1.063	0.676012	1.086	0.414327
B6T584	Ubiquilin-1 OS=Zea mays PE=2 SV=1 - [B6T584_MAIZE]	59.7	5.01	9.9	5	5	protein binding			0.899	0.40939	0.879	0.347258	1.052	0.730658	1.086	0.412419
B6TCC3	DNA-directed RNA polymerase II 36 kDa polypeptide A OS=Zea mays PE=2 SV=1 - [B6TCC3_MAIZE]	36.3	4.94	31.1	4	7	DNA binding; catalytic activity; protein binding	nucleus; organelle lumen; cytoplasm	metabolic process	0.917	0.498964	0.9	0.441345	1.042	0.781781	1.086	0.413848
B4FUB5	Peptidyl-prolyl cis-trans isomerase OS=Zea mays PE=2 SV=1 - [B4FUB5_MAIZE]	18	8.28	20.12	3	3	catalytic activity		metabolic process	0.972	0.823978	0.907	0.474804	1.032	0.829631	1.086	0.410274
K7VYU4	Uncharacterized protein OS=Zea mays GN=ZEAMMB73_005917 PE=4 SV=1 - [K7VYU4_MAIZE]	58.7	8.25	14.37	2	6				0.897	0.395814	0.862	0.278043	1.021	0.887484	1.086	0.414448
B4FBV4	Chaperone protein dnaJ 10 isoform 1 OS=Zea mays GN=ZEAMMB73_378583 PE=2 SV=1 - [B4FBV4_MAIZE]	37.9	7.06	26.33	2	2	protein binding		metabolic process	0.828	0.14161	0.774	0.0609753	1.016	0.915006	1.086	0.411769
B6SXP1	Putative uncharacterized protein OS=Zea mays PE=2 SV=1 - [B6SXP1_MAIZE]	51	6.9	2.99	2	1	catalytic activity	nucleus; membrane	response to stimulus; metabolic process; development; reproduction	0.972	0.826391	0.901	0.44495	1.009	0.951142	1.086	0.409972
C0P3S2	Uncharacterized protein OS=Zea mays PE=2 SV=1 - [C0P3S2_MAIZE]	91.6	7.77	14.32	1	2		membrane		1.091	0.437505	1.002	0.987045	1.001	1	1.086	0.410684
B6TVC4	Cell envelope integrity inner membrane protein TolA OS=Zea mays PE=2 SV=1 - [B6TVC4_MAIZE]	31.5	9.17	18.52	3	5		membrane		0.934	0.595488	0.814	0.131862	0.949	0.698553	1.086	0.410261
C0PEY1	Uncharacterized protein OS=Zea mays PE=2 SV=1 - [C0PEY1_MAIZE]	55.8	7.11	4.75	1	1	catalytic activity	membrane	metabolic process	0.978	0.865691	0.846	0.220918	0.941	0.65575	1.086	0.412183
K7U064	Uncharacterized protein (Fragment) OS=Zea mays GN=ZEAMMB73_323084 PE=3 SV=1 - [K7U064_MAIZE]	8.7	6.47	41.25	1	1				1.021	0.849718	0.794	0.0920956	0.867	0.296042	1.086	0.410184
C0PFM8	Uncharacterized protein OS=Zea mays PE=2 SV=1 - [C0PFM8_MAIZE]	35.1	9.72	10.82	2	1		cytoplasm; membrane		1.2	0.104023	0.931	0.601406	0.826	0.160751	1.086	0.411461
C0P447	Uncharacterized protein OS=Zea mays PE=2 SV=1 - [C0P447_MAIZE]	23.5	5.6	12.5	4	2		membrane	transport	0.946	0.666155	1.008	0.951783	1.126	0.417022	1.085	0.41882
K7ULS7	Uncharacterized protein (Fragment) OS=Zea mays GN=ZEAMMB73_881426 PE=4 SV=1 - [K7ULS7_MAIZE]	14.7	10.23	6.11	2	1				0.905	0.439336	0.93	0.597744	1.117	0.447617	1.085	0.419992
B6THW6	Huntingtin interacting protein K OS=Zea mays PE=2 SV=1 - [B6THW6_MAIZE]	13.4	5.21	28.35	2	2				0.921	0.522362	0.94	0.651656	1.112	0.46631	1.085	0.417454
B6T5R1	Ran-binding protein 1 OS=Zea mays GN=ZEAMMB73_532453 PE=2 SV=1 - [B6T5R1_MAIZE]	23.8	4.87	39.37	2	4			transport	0.92	0.514865	0.963	0.779316	1.099	0.516974	1.085	0.41844
B6TJN6	Pepsin A OS=Zea mays PE=2 SV=1 - [B6TJN6_MAIZE]	52.8	6.01	2.85	2	1	catalytic activity	membrane	metabolic process	0.888	0.355852	0.893	0.407841	1.093	0.541417	1.085	0.41873
B6T9B0	Putative uncharacterized protein OS=Zea mays PE=2 SV=1 - [B6T9B0_MAIZE]	20.3	9.57	6.08	3	1				1.065	0.572103	1.014	0.913761	1.035	0.815977	1.085	0.418824
K7U826	Uncharacterized protein OS=Zea mays GN=ZEAMMB73_839660 PE=4 SV=1 - [K7U826_MAIZE]	34.6	7.5	7.84	2	1				1.098	0.402692	1.041	0.750948	1.031	0.836754	1.085	0.415841
C0P432	Uncharacterized protein OS=Zea mays PE=2 SV=1 - [C0P432_MAIZE]	67.2	5.99	4.03	1	1		membrane	transport	1.157	0.193641	1.081	0.53517	1.016	0.916948	1.085	0.419402
B6UHZ8	SSXT protein OS=Zea mays PE=2 SV=1 - [B6UHZ8_MAIZE]	19.3	5.12	17.13	3	1				0.888	0.353143	0.826	0.163038	1.013	0.932172	1.085	0.415738
C0PHT4	Uncharacterized protein OS=Zea mays PE=2 SV=1 - [C0PHT4_MAIZE]	81.7	6.24	40.52	4	4	nucleotide binding; DNA binding	nucleus; cytoplasm; membrane	metabolic process	1.047	0.679558	1.044	0.729715	1.008	0.959133	1.085	0.418265
K7TVY7	Uncharacterized protein OS=Zea mays GN=ZEAMMB73_574175 PE=4 SV=1 - [K7TVY7_MAIZE]	23.7	10.24	10.78	5	2				1.074	0.525071	0.93	0.597575	0.917	0.521806	1.085	0.417984
B6TAL4	12-oxophytodienoate reductase 3 OS=Zea mays PE=2 SV=1 - [B6TAL4_MAIZE]	44.2	7.58	16.29	4	5	catalytic activity; nucleotide binding	cytoplasm; membrane	response to stimulus; metabolic process	1.05	0.659004	0.854	0.247095	0.866	0.291128	1.085	0.416716
B6U898	Disease resistance response protein 206 OS=Zea mays PE=2 SV=1 - [B6U898_MAIZE]	20.9	8.63	5.88	1	2		membrane		1.027	0.809706	0.734	0.0240086	0.778	0.0651965	1.085	0.417278
B4FEH1	Fructokinase-2 OS=Zea mays GN=ZEAMMB73_593471 PE=2 SV=1 - [B4FEH1_MAIZE]	41.2	6.37	10.31	2	3	catalytic activity	cytoplasm	metabolic process	0.813	0.106454	0.912	0.50079	1.378	0.0277882	1.084	0.422617
K7UTU2	Uncharacterized protein OS=Zea mays GN=ZEAMMB73_777911 PE=4 SV=1 - [K7UTU2_MAIZE]	14.1	5.1	17.07	3	2				0.906	0.441776	1.094	0.471811	1.313	0.0619319	1.084	0.423555
Q38JE7	Temperature-induced lipocalin-1 OS=Zea mays GN=TIL-1 PE=1 SV=1 - [Q38JE7_MAIZE]	22.6	5.53	19.19	1	3		cytoplasm; mitochondrion; vacuole; endoplasmic reticulum; membrane	response to stimulus	0.963	0.769029	0.87	0.310113	1.15	0.337211	1.084	0.420449
B4G019	Uncharacterized protein OS=Zea mays PE=2 SV=1 - [B4G019_MAIZE]	33.3	6.44	32.25	2	7				0.971	0.819534	0.99	0.940339	1.112	0.467307	1.084	0.423825
K7VIN4	Uncharacterized protein OS=Zea mays GN=ZEAMMB73_867435 PE=4 SV=1 - [K7VIN4_MAIZE]	109.7	6.18	9.72	6	6				0.931	0.576741	0.965	0.791875	1.102	0.505709	1.084	0.421397
B7ZXV5	Uncharacterized protein OS=Zea mays PE=2 SV=1 - [B7ZXV5_MAIZE]	34.1	6.47	3.42	2	1	catalytic activity	membrane	metabolic process	0.71	0.0075828	0.687	0.00609903	1.052	0.731579	1.084	0.422517
B6SSH5	Putative uncharacterized protein OS=Zea mays PE=2 SV=1 - [B6SSH5_MAIZE]	17.4	4.83	18.99	2	2				1.233	0.0617393	0.906	0.46982	0.801	0.104419	1.084	0.42353
B6TC04	Putative uncharacterized protein OS=Zea mays PE=2 SV=1 - [B6TC04_MAIZE]	30.3	4.51	7.69	1	2				1.031	0.782136	0.697	0.00841356	0.734	0.0233047	1.084	0.425106
B6U1C4	Dynamin-related protein 1C OS=Zea mays PE=2 SV=1 - [B6U1C4_MAIZE]	68	8.24	18.99	2	1	nucleotide binding; catalytic activity	membrane; cytoplasm	cell organization and biogenesis; metabolic process; development	1.089	0.447715	1.221	0.110237	1.257	0.116693	1.083	0.429584
B4FF68	THO complex subunit 4 OS=Zea mays PE=2 SV=1 - [B4FF68_MAIZE]	26.7	9.61	19.68	2	5	nucleotide binding			0.822	0.125614	0.913	0.504638	1.247	0.130264	1.083	0.42816
B4FMP2	Uncharacterized protein OS=Zea mays PE=2 SV=1 - [B4FMP2_MAIZE]	34.1	8.5	8.2	3	2	protein binding; metal ion binding			0.933	0.590312	0.946	0.683205	1.101	0.51114	1.083	0.4266
K7VT58	Fasciclin-like arabinogalactan protein 7 OS=Zea mays GN=ZEAMMB73_562029 PE=4 SV=1 - [K7VT58_MAIZE]	28.7	8.97	15.96	3	4				0.97	0.814361	0.939	0.643344	1.079	0.604371	1.083	0.427634
K7VJK4	Putative receptor-like protein kinase family protein OS=Zea mays GN=ZEAMMB73_176236 PE=3 SV=1 - [K7VJK4_MAIZE]	92.6	7.47	6.53	2	3				0.947	0.673776	0.921	0.544332	1.076	0.617371	1.083	0.429019
B6T595	60S ribosomal protein L17 OS=Zea mays GN=ZEAMMB73_900223 PE=2 SV=1 - [B6T595_MAIZE]	19.5	10.23	41.52	4	1	structural molecule activity	cytoplasm; ribosome	metabolic process	1.075	0.517287	1.047	0.712895	1.058	0.701693	1.083	0.426504
B4F8H1	Uncharacterized protein OS=Zea mays PE=2 SV=1 - [B4F8H1_MAIZE]	37	8.1	4	2	1				0.826	0.136378	0.76	0.0448994	0.999	0.991684	1.083	0.427697
B4FQN9	Uncharacterized protein OS=Zea mays PE=2 SV=1 - [B4FQN9_MAIZE]	31.2	6.87	5.34	3	1	catalytic activity		metabolic process	0.98	0.876208	0.883	0.363719	0.979	0.871002	1.083	0.428186
C0PM74	Uncharacterized protein OS=Zea mays PE=2 SV=1 - [C0PM74_MAIZE]	26.4	7.81	58.92	1	4	catalytic activity; metal ion binding; nucleotide binding	cytoplasm; mitochondrion; membrane	metabolic process; response to stimulus	1.024	0.829561	0.913	0.505589	0.955	0.735511	1.083	0.427825
B6U0M5	PGR5 OS=Zea mays PE=2 SV=1 - [B6U0M5_MAIZE]	13.5	11.77	20	2	1		cytoplasm; membrane	response to stimulus; metabolic process	0.962	0.764496	0.926	0.571306	0.918	0.526375	1.083	0.42719
K7VNB2	Uncharacterized protein OS=Zea mays GN=ZEAMMB73_407623 PE=4 SV=1 - [K7VNB2_MAIZE]	126.1	5.52	1.51	1	1				0.956	0.729721	1.101	0.440513	1.249	0.126968	1.082	0.433624
B4FGM4	Endothelial differentiation-related factor 1 OS=Zea mays PE=2 SV=1 - [B4FGM4_MAIZE]	15.6	9.95	45.77	8	6	DNA binding	nucleus; organelle lumen; cytoplasm		0.958	0.73992	0.922	0.553993	1.141	0.366741	1.082	0.433081
B6UCY8	Pre-mRNA-splicing factor prp45 OS=Zea mays GN=ZEAMMB73_100151 PE=2 SV=1 - [B6UCY8_MAIZE]	67.8	9.25	11.99	1	4		nucleus; spliceosomal complex; organelle lumen	metabolic process; response to stimulus	0.913	0.477885	0.733	0.0231854	1.029	0.847327	1.082	0.432187
B4F7V3	Protein phosphatase 2C isoform epsilon OS=Zea mays PE=2 SV=1 - [B4F7V3_MAIZE]	31.7	6.76	4.48	1	1	catalytic activity		metabolic process	0.937	0.614143	0.88	0.348244	1.018	0.903963	1.082	0.433043
B8A2Z3	Coatomer subunit gamma OS=Zea mays PE=2 SV=1 - [B8A2Z3_MAIZE]	98.6	5.11	32.88	4	2	structural molecule activity	cytoplasm; Golgi; membrane	transport	1.019	0.861438	0.949	0.700831	1.01	0.949642	1.082	0.432757
B4FYG1	O-sialoglycoprotein endopeptidase isoform 1 OS=Zea mays GN=ZEAMMB73_002808 PE=2 SV=1 - [B4FYG1_MAIZE]	41.1	6.05	11.55	3	3	catalytic activity		metabolic process	1.079	0.494871	1.084	0.522011	1.002	0.993685	1.082	0.431419
K7V1A7	Uncharacterized protein OS=Zea mays GN=ZEAMMB73_442603 PE=4 SV=1 - [K7V1A7_MAIZE]	272.4	4.72	2.03	4	4				0.907	0.449213	0.818	0.14103	0.975	0.850018	1.082	0.435432
B4G198	Shwachman-Bodian-Diamond syndrome protein OS=Zea mays PE=2 SV=1 - [B4G198_MAIZE]	40.3	7.93	4.51	1	1				1.101	0.391679	0.987	0.924327	0.972	0.835223	1.082	0.435851
B4FCS6	Uncharacterized protein OS=Zea mays GN=ZEAMMB73_308484 PE=2 SV=1 - [B4FCS6_MAIZE]	17.1	6.35	8.07	3	1		membrane		1.033	0.768982	0.911	0.493711	0.956	0.738922	1.082	0.434117
B6TX62	Ras protein Rab11B OS=Zea mays GN=ZEAMMB73_307778 PE=2 SV=1 - [B6TX62_MAIZE]	24.1	6.15	43.98	9	2	nucleotide binding		cell communication; regulation of biological process; response to stimulus; transport	1	0.998457	0.881	0.354168	0.956	0.738125	1.082	0.432951
C0PLL3	Uncharacterized protein OS=Zea mays PE=2 SV=1 - [C0PLL3_MAIZE]	50.2	5.16	5.99	4	2	metal ion binding; catalytic activity	membrane	metabolic process	1.083	0.47564	0.931	0.601194	0.933	0.60668	1.082	0.432792
B8A2U9	Uncharacterized protein OS=Zea mays GN=ZEAMMB73_409535 PE=2 SV=1 - [B8A2U9_MAIZE]	62.8	6.67	4.91	1	1	catalytic activity	nucleus; cytoplasm; cytosol; membrane	metabolic process; development	0.945	0.662856	0.797	0.097263	0.915	0.510602	1.082	0.433678
B6SGI4	Ribosomal protein L37 OS=Zea mays PE=3 SV=1 - [B6SGI4_MAIZE]	10.7	11.74	21.28	7	1	RNA binding; structural molecule activity; metal ion binding	cytoplasm; ribosome; cytosol	metabolic process	1.223	0.0731612	1.067	0.60647	0.812	0.12535	1.082	0.434952
B6TKS5	DnaJ subfamily B member 13 OS=Zea mays PE=2 SV=1 - [B6TKS5_MAIZE]	35.2	9.26	2.45	2	1	protein binding		metabolic process	1.1	0.395158	0.797	0.0964685	0.785	0.0762847	1.082	0.435578
Q19VG6	Major latex protein 22 OS=Zea mays PE=2 SV=1 - [Q19VG6_MAIZE]	17.1	4.82	48.7	2	8			defense response; response to stimulus	0.806	0.0926159	1	0.99952	1.331	0.0499574	1.081	0.43969
B4FUK7	Uncharacterized protein OS=Zea mays PE=2 SV=1 - [B4FUK7_MAIZE]	37.9	7.18	54.01	4	12				0.99	0.941241	1.058	0.65022	1.169	0.285739	1.081	0.43716
C4IYC7	Uncharacterized protein OS=Zea mays GN=ZEAMMB73_718185 PE=2 SV=1 - [C4IYC7_MAIZE]	17.5	4.56	9.94	4	1				1.024	0.833618	1.167	0.216727	1.16	0.307834	1.081	0.436684
B6TLS0	Ubiquitin carboxyl-terminal hydrolase isozyme L3 OS=Zea mays GN=ZEAMMB73_786606 PE=2 SV=1 - [B6TLS0_MAIZE]	25	4.61	10.48	2	2	catalytic activity	membrane	metabolic process	0.852	0.213732	0.981	0.888168	1.159	0.312052	1.081	0.441558
K7VG53	Uncharacterized protein OS=Zea mays GN=ZEAMMB73_676127 PE=4 SV=1 - [K7VG53_MAIZE]	97.4	7.03	26.33	1	13				0.983	0.892637	1	0.997244	1.039	0.793929	1.081	0.436635
B6TDH6	H/ACA ribonucleoprotein complex subunit 3-like protein OS=Zea mays GN=ZEAMMB73_865602 PE=4 SV=1 - [B6TDH6_MAIZE]	7.5	9.82	43.75	4	3				0.923	0.532181	0.853	0.244293	1.002	0.992558	1.081	0.439046
C0PE42	Uncharacterized protein OS=Zea mays PE=2 SV=1 - [C0PE42_MAIZE]	66.4	6.99	1.98	1	1	catalytic activity; metal ion binding		metabolic process	1.166	0.170564	1.061	0.634432	0.986	0.915176	1.081	0.440899
B4FQI3	NADH-ubiquinone oxidoreductase B16.6 subunit OS=Zea mays PE=2 SV=1 - [B4FQI3_MAIZE]	16	9.36	23.08	2	3		cytoplasm; mitochondrion; membrane	development; reproduction	1.009	0.931611	0.911	0.497359	0.982	0.893717	1.081	0.43784
O81237	6-phosphogluconate dehydrogenase, decarboxylating OS=Zea mays GN=pdh1 PE=2 SV=1 - [O81237_MAIZE]	53	6.25	54.34	2	4	nucleotide binding; catalytic activity	cytoplasm	metabolic process; response to stimulus	0.974	0.837275	0.871	0.311232	0.981	0.886429	1.081	0.441627
K7VER2	Nucleic acid binding protein OS=Zea mays GN=ZEAMMB73_470022 PE=4 SV=1 - [K7VER2_MAIZE]	25.9	7.87	26.61	5	4				0.947	0.674904	0.715	0.0142624	0.803	0.107346	1.081	0.439553
B4FMZ2	Uncharacterized protein OS=Zea mays PE=2 SV=1 - [B4FMZ2_MAIZE]	30.8	8.7	14.44	3	2	catalytic activity; metal ion binding		metabolic process	1.232	0.0631677	0.836	0.189649	0.735	0.0242055	1.081	0.438282
B6TFB0	Uncharacterized protein OS=Zea mays PE=2 SV=1 - [B6TFB0_MAIZE]	18.9	9.36	21.05	1	2				0.926	0.552598	0.582	7.7e-05	0.681	0.00488672	1.081	0.437687
B8A3E4	Uncharacterized protein OS=Zea mays GN=ZEAMMB73_966793 PE=2 SV=1 - [B8A3E4_MAIZE]	26.7	8.62	6.87	4	1		membrane		0.825	0.133422	1.628	9.69e-05	2.138	1.76e-07	1.08	0.442196
C0P521	Uncharacterized protein OS=Zea mays PE=2 SV=1 - [C0P521_MAIZE]	48.5	6.11	10.8	1	3	DNA binding; catalytic activity	membrane	metabolic process	0.619	0.000181855	1.02	0.873232	1.931	6.18e-06	1.08	0.445332
B4FCK7	Serine/threonine-protein phosphatase OS=Zea mays PE=2 SV=1 - [B4FCK7_MAIZE]	32.5	5.83	5.17	1	1	catalytic activity	cytoplasm; cytosol; membrane		1.198	0.107608	1.225	0.104379	1.107	0.484992	1.08	0.445114
B6TVL8	APx2-Cytosolic Ascorbate Peroxidase OS=Zea mays PE=2 SV=1 - [B6TVL8_MAIZE]	27.2	5.49	74	4	10	antioxidant activity; catalytic activity	membrane; cytoplasm	response to stimulus; development; reproduction; metabolic process	0.906	0.444242	0.913	0.504157	1.106	0.492499	1.08	0.443332
B6TRD8	Import inner membrane translocase subunit TIM50 OS=Zea mays PE=2 SV=1 - [B6TRD8_MAIZE]	39.3	8.7	7.1	2	2	protein binding	cytoplasm; mitochondrion; membrane		0.941	0.637093	1.029	0.82254	1.105	0.495253	1.08	0.44213
B4FU93	Uncharacterized protein OS=Zea mays PE=2 SV=1 - [B4FU93_MAIZE]	23.9	5.06	22.08	5	4	catalytic activity	nucleus; cytoplasm; endoplasmic reticulum; membrane; vacuole	response to stimulus; metabolic process	0.855	0.221844	0.853	0.244814	1.086	0.570759	1.08	0.443838
B4G1K7	Adhesion regulating molecule conserved region family protein OS=Zea mays PE=2 SV=1 - [B4G1K7_MAIZE]	33.7	4.44	18.77	2	4		nucleus; cytoplasm		1.04	0.722336	1.023	0.85701	1.067	0.656257	1.08	0.444675
K7UTW3	Uncharacterized protein OS=Zea mays GN=ZEAMMB73_092884 PE=4 SV=1 - [K7UTW3_MAIZE]	26.6	5.14	23.95	1	1				0.984	0.90201	0.947	0.690068	1.042	0.779233	1.08	0.443393
K7VRY3	Uncharacterized protein (Fragment) OS=Zea mays GN=ZEAMMB73_027153 PE=4 SV=1 - [K7VRY3_MAIZE]	28.6	9.94	3.68	2	1				1.029	0.794995	0.939	0.644291	0.987	0.922494	1.08	0.446184
B6TRR4	60S ribosomal protein L36 OS=Zea mays PE=2 SV=1 - [B6TRR4_MAIZE]	16.2	11.09	35.14	3	2	structural molecule activity	cytoplasm; ribosome; membrane; cytosol	metabolic process	1.089	0.445709	0.899	0.43354	0.92	0.537672	1.08	0.445611
C4J2Q3	Uncharacterized protein OS=Zea mays PE=2 SV=1 - [C4J2Q3_MAIZE]	96.8	8.53	3.75	3	3		membrane		0.938	0.621415	0.738	0.0260509	0.871	0.30851	1.08	0.446657
B6TRD2	Eukaryotic translation initiation factor 4B OS=Zea mays PE=2 SV=1 - [B6TRD2_MAIZE]	55.3	8.59	2.72	1	1	RNA binding		metabolic process	0.868	0.271476	0.65	0.0016165	0.81	0.122722	1.08	0.44212
K7UYZ7	Uncharacterized protein OS=Zea mays GN=ZEAMMB73_209183 PE=4 SV=1 - [K7UYZ7_MAIZE]	46.2	6.7	2.13	3	1				0.951	0.696895	1.171	0.206478	1.332	0.0492647	1.079	0.452292
K7U4H8	Uncharacterized protein OS=Zea mays GN=ZEAMMB73_932798 PE=4 SV=1 - [K7U4H8_MAIZE]	64.2	4.63	10.23	2	3				1.042	0.710179	1.337	0.020142	1.314	0.0606433	1.079	0.449071
B4FBG7	Uncharacterized protein OS=Zea mays PE=2 SV=1 - [B4FBG7_MAIZE]	21.8	6.95	13.92	2	1	nucleotide binding; catalytic activity; signal transducer activity	nucleus; cytoplasm	metabolic process; cell communication; regulation of biological process; response to stimulus	0.939	0.624167	1.052	0.685877	1.212	0.188101	1.079	0.452264
B6TS23	Protein Z OS=Zea mays PE=2 SV=1 - [B6TS23_MAIZE]	42.1	5.95	27.71	4	8	enzyme regulator activity			0.851	0.209379	0.953	0.721825	1.197	0.2174	1.079	0.448509
C0HE43	Uncharacterized protein OS=Zea mays PE=2 SV=1 - [C0HE43_MAIZE]	23.7	8.48	5.56	2	1	metal ion binding	membrane		0.928	0.558756	0.997	0.980109	1.162	0.303467	1.079	0.451709
B6TL97	Putative uncharacterized protein OS=Zea mays PE=2 SV=1 - [B6TL97_MAIZE]	25.7	6.54	5.5	2	1				0.786	0.0604389	0.834	0.184761	1.147	0.345901	1.079	0.452353
B6T477	PVR3-like protein OS=Zea mays PE=4 SV=1 - [B6T477_MAIZE]	7.6	5.19	17.81	6	1			transport	0.877	0.305653	0.901	0.445295	1.111	0.471142	1.079	0.452505
B6SPL7	Copper chaperone OS=Zea mays PE=4 SV=1 - [B6SPL7_MAIZE]	8.7	5.36	50	2	3	metal ion binding		transport	0.832	0.152705	0.851	0.23914	1.106	0.490401	1.079	0.451485
B4FE30	Chaperonin OS=Zea mays PE=3 SV=1 - [B4FE30_MAIZE]	10.5	8.4	51.02	2	2	metal ion binding	cytoplasm; mitochondrion	metabolic process; response to stimulus	0.938	0.61884	0.949	0.703799	1.095	0.53623	1.079	0.451186
C4J9M7	2-cys peroxiredoxin BAS1 OS=Zea mays GN=ZEAMMB73_930710 PE=2 SV=1 - [C4J9M7_MAIZE]	28.3	6.1	61.54	2	3	antioxidant activity; catalytic activity	cytoplasm; membrane; extracellular	response to stimulus; defense response; metabolic process	1.031	0.786774	1.016	0.898291	1.088	0.565944	1.079	0.451312
B6TK42	Syntaxin 72 OS=Zea mays PE=2 SV=1 - [B6TK42_MAIZE]	30.2	5.33	21.85	2	6	protein binding	cytoplasm; endoplasmic reticulum; membrane	transport	0.895	0.387496	0.897	0.424727	1.077	0.610229	1.079	0.452271
K7VUY3	Uncharacterized protein OS=Zea mays GN=ZEAMMB73_570994 PE=3 SV=1 - [K7VUY3_MAIZE]	50.1	5.55	13.53	1	2				0.86	0.238758	0.856	0.254542	1.076	0.615445	1.079	0.452319
B6U772	LSM7-like OS=Zea mays PE=4 SV=1 - [B6U772_MAIZE]	10.5	5.01	53.06	1	2				1.026	0.816422	0.947	0.692062	1.063	0.678934	1.079	0.450102
C0PD86	Uncharacterized protein OS=Zea mays PE=2 SV=1 - [C0PD86_MAIZE]	57.3	6.95	6.23	1	2	protein binding; enzyme regulator activity		cell communication; regulation of biological process; response to stimulus	0.944	0.655353	0.922	0.550067	1.056	0.710009	1.079	0.448575
B6TJ85	Ubiquinone biosynthesis protein COQ9 OS=Zea mays PE=2 SV=1 - [B6TJ85_MAIZE]	33.6	8.13	10.79	2	3		cytoplasm; mitochondrion	metabolic process	0.91	0.465526	0.885	0.372387	1.038	0.799189	1.079	0.447918
K7VHG3	Heat shock protein 4 OS=Zea mays GN=ZEAMMB73_143294 PE=3 SV=1 - [K7VHG3_MAIZE]	93	5.24	45.07	2	10				0.974	0.83981	0.915	0.513871	1.036	0.812357	1.079	0.447672
C4JAS1	Uncharacterized protein OS=Zea mays PE=2 SV=1 - [C4JAS1_MAIZE]	46.6	4.69	12.64	2	1	protein binding			1.02	0.858665	0.865	0.288341	0.918	0.526464	1.079	0.44797
B4FAK8	Uncharacterized protein OS=Zea mays GN=ZEAMMB73_760338 PE=2 SV=1 - [B4FAK8_MAIZE]	60.2	4.84	33.65	3	5	metal ion binding; protein binding	cytoplasm; mitochondrion; vacuole; endoplasmic reticulum; membrane	metabolic process	0.945	0.661526	1.079	0.54302	1.261	0.111224	1.078	0.455592
B4FYV4	Saposin-like type B, region 1 family protein OS=Zea mays GN=ZEAMMB73_828937 PE=2 SV=1 - [B4FYV4_MAIZE]	25	5.07	5.36	2	1			metabolic process	0.822	0.126543	0.948	0.697642	1.247	0.129463	1.078	0.452981
C0PNM8	Cytochrome b-c1 complex subunit 7 OS=Zea mays PE=3 SV=1 - [C0PNM8_MAIZE]	12	9.26	57.84	4	4	catalytic activity; transporter activity	cytoplasm; mitochondrion; membrane	metabolic process	0.947	0.671017	1.066	0.61051	1.237	0.144034	1.078	0.456314
B4FRS1	Ras-related protein Rab-6A OS=Zea mays PE=2 SV=1 - [B4FRS1_MAIZE]	22.9	7.91	57.21	7	10	nucleotide binding; transporter activity	nucleus; cytoplasm; membrane	cell communication; regulation of biological process; response to stimulus; transport	0.888	0.356156	0.893	0.406043	1.132	0.395236	1.078	0.452917
B6UDP4	TBC1 domain family member 22A OS=Zea mays PE=2 SV=1 - [B6UDP4_MAIZE]	50.3	6.06	2.05	2	1	enzyme regulator activity	membrane	metabolic process; regulation of biological process	1.04	0.72536	1.073	0.573247	1.116	0.453862	1.078	0.452937
Q8LK10	DNA methyltransferase DMT106 OS=Zea mays GN=dmt106 PE=2 SV=1 - [Q8LK10_MAIZE]	73.9	5.25	2.28	1	1	protein binding; catalytic activity		metabolic process	0.735	0.0163066	0.718	0.0153601	1.055	0.714601	1.078	0.4576
B6TGD5	Ethylene response protein OS=Zea mays PE=2 SV=1 - [B6TGD5_MAIZE]	19.9	6.43	18.08	3	3		membrane	response to stimulus	0.952	0.701758	0.892	0.402887	1.032	0.829926	1.078	0.455369
B6U6U2	Hexose transporter OS=Zea mays PE=2 SV=1 - [B6U6U2_MAIZE]	79.5	4.93	17.54	1	9	transporter activity	cytoplasm; vacuole; membrane	transport; response to stimulus	0.979	0.873472	0.91	0.490264	1.024	0.871017	1.078	0.455746
B6U1B6	50S ribosomal protein L14 OS=Zea mays PE=2 SV=1 - [B6U1B6_MAIZE]	14.4	10.48	22.9	5	3	structural molecule activity	cytoplasm; ribosome	metabolic process	0.88	0.320266	0.977	0.863003	1.015	0.920246	1.078	0.457885
B4FJG1	Uncharacterized protein OS=Zea mays PE=2 SV=1 - [B4FJG1_MAIZE]	31.4	5.5	38.83	2	4		cytoplasm; membrane	response to stimulus; metabolic process	1.004	0.968355	0.911	0.494091	1.01	0.949567	1.078	0.452725
B4FSD8	Cytochrome b6-f complex iron-sulfur subunit OS=Zea mays GN=ZEAMMB73_758010 PE=2 SV=1 - [B4FSD8_MAIZE]	24	8	55.51	2	3	catalytic activity; transporter activity; metal ion binding	membrane; cytoplasm	transport; response to stimulus; metabolic process; defense response	1.046	0.686379	0.97	0.82019	0.975	0.850662	1.078	0.456018
C0P2K4	Uncharacterized protein OS=Zea mays PE=2 SV=1 - [C0P2K4_MAIZE]	78.5	5.99	2.24	1	1	catalytic activity	cytoplasm		1.162	0.181578	1.036	0.775802	0.964	0.787416	1.078	0.454634
B6UHX2	Uncharacterized protein OS=Zea mays GN=ZEAMMB73_514492 PE=4 SV=1 - [B6UHX2_MAIZE]	9.7	7.52	16.85	4	1				0.99	0.941765	0.867	0.296723	0.946	0.680427	1.078	0.457609
B6TZR1	NADH-ubiquinone oxidoreductase 13 kDa-B subunit OS=Zea mays PE=2 SV=1 - [B6TZR1_MAIZE]	19.4	4.75	37.57	7	5	catalytic activity	cytoplasm; mitochondrion; membrane	metabolic process	1.06	0.60039	0.913	0.502855	0.918	0.52676	1.078	0.455318
B6UCC8	DNA repair helicase UVH6 OS=Zea mays GN=ZEAMMB73_931460 PE=2 SV=1 - [B6UCC8_MAIZE]	85.6	7.03	1.19	1	1	nucleotide binding; DNA binding; catalytic activity	nucleus; membrane	metabolic process; response to stimulus	0.772	0.0438258	1.186	0.171865	1.66	0.000501213	1.077	0.45851
B6UFL6	Protein transporter OS=Zea mays PE=2 SV=1 - [B6UFL6_MAIZE]	41.4	8.1	3.86	3	1	transporter activity	membrane	transport	1.046	0.68953	1.167	0.217861	1.205	0.200979	1.077	0.46016
C0PDC5	Uncharacterized protein OS=Zea mays PE=2 SV=1 - [C0PDC5_MAIZE]	37	9.13	8.16	3	2		membrane		0.853	0.214154	0.907	0.474877	1.194	0.224773	1.077	0.461416
C0PDC0	Uncharacterized protein OS=Zea mays PE=2 SV=1 - [C0PDC0_MAIZE]	13.8	9.8	32.8	6	4				0.881	0.322465	0.977	0.866995	1.17	0.2824	1.077	0.461595
C0PG86	FACT complex subunit SSRP1 OS=Zea mays GN=ZEAMMB73_317875 PE=2 SV=1 - [C0PG86_MAIZE]	71.4	5.81	16.12	5	9	DNA binding; protein binding	nucleus		0.972	0.825244	1.01	0.937765	1.113	0.465106	1.077	0.459695
B7ZY38	Uncharacterized protein OS=Zea mays PE=2 SV=1 - [B7ZY38_MAIZE]	75.6	8.31	6.3	3	4		membrane; nucleus	transport	0.957	0.734317	0.956	0.743328	1.109	0.478272	1.077	0.463848
K7VFE9	Phosphoribosylanthranilate transferase, mRNA OS=Zea mays GN=ZEAMMB73_262163 PE=4 SV=1 - [K7VFE9_MAIZE]	89.5	9.38	10.18	4	1				0.797	0.0776442	0.781	0.0705594	1.109	0.478368	1.077	0.463513
K7VHB1	Putative RAN GTPase activating family protein OS=Zea mays GN=ZEAMMB73_657542 PE=4 SV=1 - [K7VHB1_MAIZE]	49.6	6.55	21.6	1	2				0.95	0.689431	0.908	0.481863	1.099	0.516595	1.077	0.45921
P33489	Auxin-binding protein 5 (Fragment) OS=Zea mays GN=ABP5 PE=3 SV=1 - [ABP5_MAIZE]	16.2	9.73	16.67	6	2	receptor activity; metal ion binding	cytoplasm; endoplasmic reticulum; organelle lumen	cell division; cell communication; regulation of biological process; response to stimulus; cell growth; cell organization and biogenesis; metabolic process	1.026	0.819279	0.984	0.904909	1.09	0.55526	1.077	0.461718
K7UWX4	GrpE protein homolog OS=Zea mays GN=ZEAMMB73_697877 PE=3 SV=1 - [K7UWX4_MAIZE]	36.1	4.64	29.27	4	8				0.942	0.641534	0.961	0.771345	1.078	0.607773	1.077	0.458844
C0P630	Uncharacterized protein OS=Zea mays PE=2 SV=1 - [C0P630_MAIZE]	48.3	7.53	14.57	3	1	nucleotide binding	membrane		1.091	0.437025	1.081	0.531829	1.07	0.643783	1.077	0.462315
B4FUA1	Chlorophyll a-b binding protein 1 OS=Zea mays GN=ZEAMMB73_848387 PE=2 SV=1 - [B4FUA1_MAIZE]	28	5.41	51.7	3	2		cytoplasm; mitochondrion; membrane; extracellular	response to stimulus; metabolic process	1.049	0.66852	0.96	0.763634	0.976	0.856432	1.077	0.460094
C0PHI4	Uncharacterized protein OS=Zea mays PE=2 SV=1 - [C0PHI4_MAIZE]	62.9	6.74	10.94	3	5	nucleotide binding	membrane	transport	0.985	0.908302	0.842	0.207781	0.97	0.822429	1.077	0.461792
B4FDF4	Triosephosphate isomerase OS=Zea mays PE=2 SV=1 - [B4FDF4_MAIZE]	31.7	7.71	42.95	3	2	catalytic activity	cytoplasm; mitochondrion; extracellular	metabolic process; cell organization and biogenesis; reproduction; development	1.035	0.75844	0.925	0.569367	0.966	0.795596	1.077	0.458461
B4FM74	Uncharacterized protein OS=Zea mays PE=2 SV=1 - [B4FM74_MAIZE]	38.1	7.21	9.58	3	3	catalytic activity	cytoplasm; vacuole	metabolic process; cellular homeostasis; response to stimulus	0.58	2.16e-05	0.882	0.359578	1.64	0.000674738	1.076	0.466877
B4F999	Uncharacterized protein OS=Zea mays PE=2 SV=1 - [B4F999_MAIZE]	66.2	8.59	5.81	2	2	metal ion binding; catalytic activity		metabolic process	0.908	0.454786	1.078	0.550047	1.348	0.0402846	1.076	0.469218
B6UAK0	6-phosphogluconolactonase OS=Zea mays PE=2 SV=1 - [B6UAK0_MAIZE]	34.8	7.94	42.59	5	11	catalytic activity	cytoplasm; membrane	defense response; response to stimulus; metabolic process	0.811	0.103142	0.982	0.891099	1.315	0.0598822	1.076	0.464736
B4FNE5	Uncharacterized protein OS=Zea mays PE=2 SV=1 - [B4FNE5_MAIZE]	66.3	5.12	10.46	2	4		nucleus		0.896	0.390814	0.955	0.736673	1.223	0.166479	1.076	0.467899
Q5EUD6	Protein disulfide isomerase OS=Zea mays GN=PDIL2-2 PE=2 SV=1 - [Q5EUD6_MAIZE]	40	6.73	32.79	6	13	catalytic activity	cytoplasm; endoplasmic reticulum; membrane	metabolic process; development; reproduction; response to stimulus; cellular homeostasis; regulation of biological process	0.941	0.63615	1.008	0.948282	1.173	0.274016	1.076	0.467537
B6TFP6	Tubulin-specific chaperone B OS=Zea mays PE=2 SV=1 - [B6TFP6_MAIZE]	27.4	5.21	13.47	2	2		nucleus; cytoplasm	development; cell division	0.925	0.54512	0.903	0.452922	1.052	0.728093	1.076	0.466194
B6SHT7	50S ribosomal protein L12-2 OS=Zea mays PE=2 SV=1 - [B6SHT7_MAIZE]	17.3	8.1	5.39	2	1	structural molecule activity	cytoplasm; ribosome	metabolic process	0.888	0.353297	0.841	0.204187	1.022	0.885482	1.076	0.465956
C0PGE5	Uncharacterized protein OS=Zea mays PE=2 SV=1 - [C0PGE5_MAIZE]	20.2	7.9	11.17	2	2				0.905	0.437234	0.84	0.20305	1.001	0.995955	1.076	0.468294
C0PM28	Uncharacterized protein OS=Zea mays PE=2 SV=1 - [C0PM28_MAIZE]	44.2	5.44	14.39	5	6	nucleotide binding; RNA binding	nucleus; membrane	metabolic process	1.022	0.845809	0.939	0.645276	0.95	0.705058	1.076	0.463924
B4FG90	Anthocyanidin 5,3-O-glucosyltransferase OS=Zea mays GN=ZEAMMB73_566035 PE=2 SV=1 - [B4FG90_MAIZE]	52.9	6.38	4.53	1	1	catalytic activity		metabolic process	1.062	0.59063	0.923	0.557026	0.937	0.633782	1.076	0.46631
B6U2K5	Vacuolar protein sorting 35 OS=Zea mays PE=2 SV=1 - [B6U2K5_MAIZE]	90.7	5.45	14.32	2	2		cytoplasm; endosome; membrane		1.012	0.914959	0.789	0.0834003	0.894	0.410976	1.076	0.467194
B6TE60	Uncharacterized protein OS=Zea mays PE=2 SV=1 - [B6TE60_MAIZE]	31.5	5.08	6.31	2	2		membrane		0.855	0.223198	0.931	0.601661	1.21	0.191154	1.075	0.472018
B6UBU1	Glucan endo-1,3-beta-glucosidase 3 OS=Zea mays PE=2 SV=1 - [B6UBU1_MAIZE]	57	5.45	4.41	1	2	catalytic activity	membrane	metabolic process	0.83	0.147026	0.878	0.341122	1.171	0.27992	1.075	0.473693
B4FX77	Uncharacterized protein OS=Zea mays PE=2 SV=2 - [B4FX77_MAIZE]	45	8.02	9.67	1	2	metal ion binding			0.909	0.457478	0.917	0.526425	1.151	0.334939	1.075	0.47415
B4FLH6	NADH-ubiquinone oxidoreductase B18 subunit OS=Zea mays PE=4 SV=1 - [B4FLH6_MAIZE]	12	7.78	20.37	1	2	catalytic activity	cytoplasm; mitochondrion; membrane		0.916	0.49356	0.893	0.409638	1.136	0.383155	1.075	0.471045
Q9SPD7	Outer membrane protein porinVoltage-dependent anion channel protein 2 OS=Zea mays GN=vdac2 PE=2 SV=1 - [Q9SPD7_MAIZE]	29.2	8.12	40.22	2	8	transporter activity	nucleus; organelle lumen; cytoplasm; mitochondrion; membrane; vacuole	transport; response to stimulus; defense response; regulation of biological process	0.979	0.869161	1.013	0.920389	1.098	0.52413	1.075	0.469868
B6SUS7	Outer mitochondrial membrane protein porin OS=Zea mays PE=2 SV=1 - [B6SUS7_MAIZE]	29.7	9.09	6.88	3	2	transporter activity	cytoplasm; membrane; mitochondrion	transport; regulation of biological process	1.001	0.990536	0.968	0.812851	1.056	0.710996	1.075	0.473731
C0P2P3	Uncharacterized protein OS=Zea mays PE=2 SV=1 - [C0P2P3_MAIZE]	42.8	8.28	8.82	1	2	protein binding	membrane; cytoplasm		1.067	0.559634	0.972	0.836277	1.008	0.959704	1.075	0.471827
C0PII4	Uncharacterized protein OS=Zea mays PE=2 SV=1 - [C0PII4_MAIZE]	23.2	8.59	5.63	3	1	protein binding	cytoplasm; endoplasmic reticulum; membrane		0.94	0.630087	0.871	0.311366	0.998	0.98543	1.075	0.474803
K7TNF6	Uncharacterized protein OS=Zea mays GN=ZEAMMB73_461064 PE=4 SV=1 - [K7TNF6_MAIZE]	12.7	8.22	34.82	2	3				0.965	0.78165	0.888	0.384013	0.989	0.93063	1.075	0.47469
C0P664	Uncharacterized protein OS=Zea mays GN=ZEAMMB73_647337 PE=2 SV=1 - [C0P664_MAIZE]	50.3	4.83	53.79	4	1	nucleotide binding; catalytic activity; structural molecule activity	cytoplasm; cytoskeleton; membrane	metabolic process; cellular component movement; cell organization and biogenesis	0.988	0.926535	0.881	0.354033	0.986	0.912759	1.075	0.474005
B6STH5	Phosphoglycerate kinase OS=Zea mays PE=2 SV=1 - [B6STH5_MAIZE]	49.8	6.46	70.63	2	1	catalytic activity	cytoplasm; membrane	metabolic process	1.074	0.522134	0.746	0.0320223	0.782	0.0718345	1.075	0.472923
K7UXB7	Uncharacterized protein OS=Zea mays GN=ZEAMMB73_569676 PE=4 SV=1 - [K7UXB7_MAIZE]	151.5	6.46	1.41	1	1				0.291	5.52e-22	0.793	0.0905325	2.936	1.33e-13	1.074	0.479421
B4FIF8	Uncharacterized protein OS=Zea mays PE=2 SV=1 - [B4FIF8_MAIZE]	58.7	6.35	7.24	2	1		membrane		0.864	0.253008	1.069	0.596456	1.333	0.0485473	1.074	0.47562
B6T914	Pop3 peptide OS=Zea mays PE=4 SV=1 - [B6T914_MAIZE]	11.9	5.39	38.32	5	3		membrane	defense response; response to stimulus	0.842	0.180399	0.952	0.716942	1.281	0.0891902	1.074	0.480134
B6TB46	Prefoldin subunit 2 OS=Zea mays GN=ZEAMMB73_541109 PE=2 SV=1 - [B6TB46_MAIZE]	16.4	6.06	44.52	4	5	protein binding	cytoplasm; cytosol	metabolic process	0.878	0.313015	0.935	0.623506	1.226	0.162294	1.074	0.480941
K7V794	Enolase1 OS=Zea mays GN=ZEAMMB73_500115 PE=3 SV=1 - [K7V794_MAIZE]	48	5.4	73.99	6	18				0.859	0.237344	0.933	0.611621	1.205	0.201414	1.074	0.476363
B6TW83	Glucan endo-1,3-beta-glucosidase 6 OS=Zea mays PE=1 SV=1 - [B6TW83_MAIZE]	53.1	5.48	6.69	1	3	catalytic activity	cytoplasm; vacuole; membrane	metabolic process	0.974	0.839615	0.991	0.945102	1.168	0.287124	1.074	0.477711
K7VCM2	Putative RING zinc finger domain superfamily protein OS=Zea mays GN=ZEAMMB73_467700 PE=4 SV=1 - [K7VCM2_MAIZE]	38.2	7.33	3.53	3	1				0.825	0.13495	0.884	0.369141	1.154	0.326767	1.074	0.476804
K7U2S8	Putative peptidyl-prolyl cis-trans isomerase and WD40 repeat domain family protein OS=Zea mays GN=ZEAMMB73_112396 PE=4 SV=1 - [K7U2S8_MAIZE]	55	7.42	3.09	3	1				1.032	0.778392	1.09	0.489396	1.138	0.375309	1.074	0.476318
B6SII8	Nuclear transcription factor Y subunit C-2 OS=Zea mays PE=2 SV=1 - [B6SII8_MAIZE]	21.3	5.59	21	4	4	DNA binding	nucleus; cytoplasm; membrane		0.908	0.455021	0.885	0.369354	1.129	0.40513	1.074	0.480513
B6SQD4	Catalytic/ oxidoreductase, acting on NADH or NADPH OS=Zea mays GN=ZEAMMB73_448666 PE=4 SV=1 - [B6SQD4_MAIZE]	10.1	10.27	17.58	1	1				0.969	0.808452	0.999	0.99456	1.11	0.476173	1.074	0.480098
B6T8I3	Disease resistance response protein 206 OS=Zea mays GN=ZEAMMB73_895756 PE=2 SV=1 - [B6T8I3_MAIZE]	17.5	6.28	19.88	1	1		membrane		1.058	0.612217	1.086	0.508804	1.105	0.493415	1.074	0.477344
B4FF96	Uncharacterized protein OS=Zea mays PE=2 SV=1 - [B4FF96_MAIZE]	23	8.25	9.39	2	3		cytoplasm; vacuole; membrane		0.973	0.834561	1.021	0.867728	1.097	0.52679	1.074	0.476481
K7ULU1	Uncharacterized protein OS=Zea mays GN=ZEAMMB73_609676 PE=4 SV=1 - [K7ULU1_MAIZE]	63.2	6.44	7.83	3	3				0.819	0.120591	0.847	0.223689	1.088	0.565802	1.074	0.476389
B6UHU4	Acidic leucine-rich nuclear phosphoprotein 32 family member A OS=Zea mays PE=2 SV=1 - [B6UHU4_MAIZE]	28.3	4.13	30.83	4	7	protein binding			0.86	0.239237	0.846	0.22181	1.066	0.664404	1.074	0.476325
B6U4R4	Putative uncharacterized protein OS=Zea mays PE=2 SV=1 - [B6U4R4_MAIZE]	28.5	9.29	13.64	3	2	metal ion binding	nucleus		0.953	0.710783	0.791	0.0869083	1.01	0.945612	1.074	0.477234
B7ZX56	Uncharacterized protein OS=Zea mays PE=2 SV=1 - [B7ZX56_MAIZE]	43.9	9.92	8.79	2	2	catalytic activity	membrane	metabolic process	0.999	0.994607	0.865	0.287396	0.913	0.504053	1.074	0.479176
C0HF97	Uncharacterized protein OS=Zea mays PE=2 SV=1 - [C0HF97_MAIZE]	75.2	7.71	4.19	2	3	DNA binding; catalytic activity	nucleus; membrane	metabolic process; response to stimulus	0.792	0.0687987	0.942	0.660417	1.288	0.0827739	1.073	0.486052
C0HIU3	Uncharacterized protein OS=Zea mays PE=2 SV=1 - [C0HIU3_MAIZE]	73.5	9.33	9.23	1	4	nucleotide binding; catalytic activity; protein binding			0.969	0.809592	0.973	0.841079	1.182	0.252282	1.073	0.481073
B4FJ52	Uncharacterized protein OS=Zea mays PE=2 SV=1 - [B4FJ52_MAIZE]	34.5	5.14	14.2	4	3	metal ion binding			0.826	0.136339	0.818	0.141631	1.151	0.334112	1.073	0.481767
B6TDT5	Putative uncharacterized protein OS=Zea mays PE=2 SV=1 - [B6TDT5_MAIZE]	57.5	8.25	2.13	1	1	metal ion binding			0.976	0.851218	0.994	0.962239	1.095	0.534244	1.073	0.484129
B6TJC7	Membrane steroid-binding protein 1 OS=Zea mays PE=2 SV=1 - [B6TJC7_MAIZE]	27.7	5.54	21.07	1	4		nucleus; cytoplasm; endoplasmic reticulum; membrane	cell growth; cell organization and biogenesis; regulation of biological process	0.932	0.584228	0.94	0.648255	1.076	0.618266	1.073	0.485281
C0HFQ9	Uncharacterized protein OS=Zea mays PE=2 SV=1 - [C0HFQ9_MAIZE]	48.4	8.16	17.25	1	6	protein binding	nucleus	metabolic process	0.982	0.890955	0.969	0.816373	1.045	0.762514	1.073	0.481658
B6TR84	Glycine-rich RNA-binding protein 7 OS=Zea mays PE=2 SV=1 - [B6TR84_MAIZE]	25.1	5.06	28.46	4	5	nucleotide binding; metal ion binding	cytoplasm; mitochondrion		0.968	0.802926	0.93	0.594145	1.04	0.790058	1.073	0.481621
B4FKH6	Uncharacterized protein OS=Zea mays PE=2 SV=1 - [B4FKH6_MAIZE]	35.1	11.58	8.36	1	2	transporter activity	cytoplasm; membrane	transport	0.982	0.888401	0.931	0.597865	1.018	0.906813	1.073	0.483555
B4FWQ0	Uncharacterized protein OS=Zea mays PE=2 SV=1 - [B4FWQ0_MAIZE]	45.1	5.97	32.87	2	3	catalytic activity	cytoplasm; membrane; cytosol; ribosome	metabolic process	1.05	0.662649	0.831	0.176323	0.944	0.668236	1.073	0.485531
K7VU15	Uncharacterized protein OS=Zea mays GN=ZEAMMB73_849225 PE=4 SV=1 - [K7VU15_MAIZE]	83.2	5.44	1.84	1	1				1.091	0.437244	0.933	0.611313	0.92	0.540432	1.073	0.481719
C0P2Q6	Uncharacterized protein OS=Zea mays PE=2 SV=1 - [C0P2Q6_MAIZE]	32.4	8.79	13.47	1	1	nucleotide binding; metal ion binding	nucleus; organelle lumen		0.932	0.581893	0.736	0.0248425	0.849	0.23087	1.073	0.483914
C0PMK9	Uncharacterized protein OS=Zea mays PE=4 SV=1 - [C0PMK9_MAIZE]	10.3	11.43	12.12	2	1		membrane		0.544	2.1e-06	0.72	0.0161713	1.42	0.0160662	1.072	0.491849
B8A0P3	Uncharacterized protein OS=Zea mays PE=1 SV=1 - [B8A0P3_MAIZE]	83	4.96	44.78	2	5	nucleotide binding; protein binding	nucleus; cytoplasm; mitochondrion; vacuole; membrane	metabolic process; response to stimulus; transport; development; regulation of biological process	0.856	0.225153	1.076	0.55888	1.379	0.0273041	1.072	0.490017
B4FC65	Uncharacterized protein OS=Zea mays PE=2 SV=1 - [B4FC65_MAIZE]	21.9	4.93	20.73	6	3	metal ion binding	membrane		0.919	0.512193	1.005	0.969397	1.175	0.268435	1.072	0.488212
K7V9Y6	Uncharacterized protein OS=Zea mays GN=ZEAMMB73_488433 PE=4 SV=1 - [K7V9Y6_MAIZE]	30.3	6.09	12.36	4	3				0.933	0.589482	0.969	0.815371	1.106	0.49075	1.072	0.488179
B4FKW9	Uncharacterized protein OS=Zea mays PE=2 SV=1 - [B4FKW9_MAIZE]	33.5	7.08	4.11	2	1		membrane		0.914	0.483878	0.925	0.570104	1.088	0.565382	1.072	0.491624
K7VMM8	Uncharacterized protein OS=Zea mays GN=ZEAMMB73_139574 PE=4 SV=1 - [K7VMM8_MAIZE]	127.5	4.67	5.57	2	5				0.938	0.618178	0.938	0.638976	1.054	0.718678	1.072	0.491758
Q9M588	Prohibitin OS=Zea mays GN=PHB2 PE=2 SV=1 - [Q9M588_MAIZE]	30.7	7.08	48.59	5	9		nucleus; organelle lumen; cytoplasm; mitochondrion; vacuole; membrane	response to stimulus; cell organization and biogenesis; cell growth; development; cell division	0.979	0.867968	0.983	0.897844	1.046	0.757723	1.072	0.48987
B6TVE3	Patellin-1 OS=Zea mays PE=1 SV=1 - [B6TVE3_MAIZE]	61.9	4.72	38.27	2	7		cytoplasm; vacuole; membrane; extracellular	transport; cell differentiation; cell growth; cell organization and biogenesis; development; reproduction	0.949	0.684384	0.931	0.60017	1.031	0.834938	1.072	0.487082
C0P786	Uncharacterized protein OS=Zea mays PE=2 SV=1 - [C0P786_MAIZE]	69.3	8.18	5.67	1	2	nucleotide binding; catalytic activity	membrane	metabolic process	1.02	0.855888	0.973	0.839941	1.025	0.867636	1.072	0.487591
B4FGA3	Uncharacterized protein OS=Zea mays PE=2 SV=1 - [B4FGA3_MAIZE]	26.5	6.8	17.03	2	3	RNA binding	cytoplasm	metabolic process	1.051	0.655937	0.929	0.591324	1.015	0.918744	1.072	0.488008
B6U0S4	Patellin-5 OS=Zea mays PE=2 SV=1 - [B6U0S4_MAIZE]	47	8.19	18.5	5	2		membrane	transport	0.799	0.0804311	0.745	0.0312485	1.002	0.991209	1.072	0.486758
B4FHC1	Uncharacterized protein OS=Zea mays PE=2 SV=1 - [B4FHC1_MAIZE]	29.4	7.4	11.19	2	2	catalytic activity	cytoplasm	metabolic process	1.059	0.607849	0.986	0.919179	1.001	0.99891	1.072	0.490929
B6U3G3	Putative uncharacterized protein OS=Zea mays PE=2 SV=1 - [B6U3G3_MAIZE]	14.6	11.82	25	1	3		cytoplasm; membrane		0.903	0.426354	0.797	0.0978417	0.985	0.90809	1.072	0.490461
C0HIH7	Uncharacterized protein OS=Zea mays PE=2 SV=1 - [C0HIH7_MAIZE]	114.8	9.11	11.17	3	6	protein binding	membrane		0.99	0.939449	0.928	0.582286	0.952	0.717001	1.072	0.491818
B4FKE0	Uncharacterized protein OS=Zea mays PE=2 SV=1 - [B4FKE0_MAIZE]	19.5	4.79	8.28	1	1				0.942	0.642786	0.83	0.173912	0.947	0.688906	1.072	0.48949
K7UF17	Uncharacterized protein OS=Zea mays GN=ZEAMMB73_756098 PE=3 SV=1 - [K7UF17_MAIZE]	11.4	9.38	50.51	4	1				1.508	0.000252836	0.881	0.354623	0.628	0.000647291	1.072	0.489415
B4FT31	Uncharacterized protein OS=Zea mays GN=ZEAMMB73_415737 PE=2 SV=1 - [B4FT31_MAIZE]	23.3	5.82	68.69	4	7	metal ion binding; protein binding	cytoplasm; mitochondrion; vacuole; membrane; extracellular	response to stimulus; metabolic process; regulation of biological process	0.792	0.0692306	0.941	0.654029	1.249	0.127465	1.071	0.497432
C0PMM5	Uncharacterized protein OS=Zea mays PE=2 SV=1 - [C0PMM5_MAIZE]	56	5.45	22.85	3	8	metal ion binding	nucleus; cytoplasm; cytosol	cell differentiation; development; regulation of biological process; reproduction	1.027	0.807094	1.105	0.425119	1.115	0.455926	1.071	0.493009
B6UIH4	ADP-ribosylation factor 3 OS=Zea mays GN=ZEAMMB73_984643 PE=2 SV=1 - [B6UIH4_MAIZE]	16.4	5.57	31.08	5	4	nucleotide binding		cell communication; regulation of biological process; response to stimulus	0.93	0.574301	1.044	0.733104	1.107	0.485271	1.071	0.492677
C0P6D0	Uncharacterized protein OS=Zea mays PE=2 SV=1 - [C0P6D0_MAIZE]	67.9	6.65	8.51	2	4		membrane		1.009	0.936637	1.058	0.651338	1.098	0.522526	1.071	0.495217
C0HE85	Uncharacterized protein OS=Zea mays PE=2 SV=1 - [C0HE85_MAIZE]	57	9.13	8.03	1	3	protein binding	membrane		0.986	0.916966	1.013	0.918339	1.08	0.598367	1.071	0.496189
C0HHK6	Uncharacterized protein OS=Zea mays GN=ZEAMMB73_020593 PE=2 SV=1 - [C0HHK6_MAIZE]	32.3	8.27	5.03	4	1		membrane		1.013	0.904698	0.976	0.8573	1.034	0.819343	1.071	0.493902
K7USZ5	Uncharacterized protein OS=Zea mays GN=ZEAMMB73_491828 PE=4 SV=1 - [K7USZ5_MAIZE]	88.1	5.21	16.87	2	10				0.989	0.932424	0.964	0.787216	1.032	0.83201	1.071	0.493249
K7UC44	Uncharacterized protein OS=Zea mays GN=ZEAMMB73_964933 PE=4 SV=1 - [K7UC44_MAIZE]	79.6	4.91	6.39	2	2				1.208	0.0922286	1.149	0.266895	1.021	0.888304	1.071	0.496932
B6TAJ3	Proteasome subunit alpha type OS=Zea mays PE=2 SV=1 - [B6TAJ3_MAIZE]	30	5.27	46.35	2	5	catalytic activity	proteasome; nucleus; cytoplasm	metabolic process	1.032	0.778371	1.001	0.993977	1.011	0.944635	1.071	0.496954
B4F9B2	Acetyl-CoA acetyltransferase, cytosolic 1 OS=Zea mays PE=2 SV=1 - [B4F9B2_MAIZE]	41.2	6.55	20.95	2	2	catalytic activity	cytoplasm; membrane	metabolic process	1.045	0.693729	0.973	0.843487	1	0.996824	1.071	0.49734
C4IZS6	Uncharacterized protein OS=Zea mays PE=2 SV=1 - [C4IZS6_MAIZE]	47.2	6.6	4.73	1	2	catalytic activity	cytoplasm; membrane	metabolic process	1.099	0.399537	1.021	0.868412	0.998	0.984633	1.071	0.493613
K7VF82	Uncharacterized protein OS=Zea mays GN=ZEAMMB73_550490 PE=4 SV=1 - [K7VF82_MAIZE]	14.5	5.15	34.59	9	4				0.958	0.73912	0.943	0.66973	0.975	0.851596	1.071	0.497607
C4IYX8	AAA domain-containing protein 3, ATPase family OS=Zea mays GN=ZEAMMB73_594984 PE=2 SV=1 - [C4IYX8_MAIZE]	71.9	9.35	15.15	5	6	nucleotide binding; protein binding; metal ion binding; catalytic activity	cytoplasm; membrane; mitochondrion	metabolic process	1.057	0.61718	0.94	0.652863	0.954	0.726934	1.071	0.494042
B6UH77	Histone H3 OS=Zea mays PE=2 SV=1 - [B6UH77_MAIZE]	15.3	10.87	32.35	2	3	DNA binding	chromosome; nucleus	cell organization and biogenesis; metabolic process	0.95	0.691094	0.964	0.789054	0.925	0.563867	1.071	0.49787
C4IZH9	Uncharacterized protein OS=Zea mays PE=2 SV=1 - [C4IZH9_MAIZE]	46	5.57	6.09	2	2	catalytic activity	membrane	metabolic process	1.111	0.34627	0.902	0.448597	0.871	0.309247	1.071	0.497824
P69523	Cytochrome b559 subunit beta OS=Zea mays GN=psbF PE=3 SV=1 - [PSBF_MAIZE]	4.5	10.74	20.51	1	1	metal ion binding	cytoplasm; membrane	transport; metabolic process	1.112	0.344235	0.804	0.110872	0.732	0.0221904	1.071	0.498395
C0PKY5	Uncharacterized protein OS=Zea mays PE=2 SV=1 - [C0PKY5_MAIZE]	54.8	6.68	4.84	5	3	catalytic activity; protein binding	membrane	metabolic process; cell communication; response to stimulus	0.982	0.88768	1.054	0.67709	1.142	0.362346	1.07	0.503616
Q9ZSV1	Poly [ADP-ribose] polymerase 1 OS=Zea mays GN=PARP1 PE=2 SV=1 - [PARP1_MAIZE]	110.4	8.51	8.98	3	7	DNA binding; catalytic activity; metal ion binding; nucleotide binding	nucleus	metabolic process; response to stimulus	0.906	0.44233	0.943	0.666869	1.113	0.463029	1.07	0.500552
B6SXV2	RNA-binding protein AKIP1 OS=Zea mays GN=ZEAMMB73_562438 PE=2 SV=1 - [B6SXV2_MAIZE]	53.3	5.31	8.45	2	1	nucleotide binding	membrane		0.882	0.327063	0.823	0.155403	1.054	0.721207	1.07	0.501334
B6SI04	Peroxidase 65 OS=Zea mays PE=2 SV=1 - [B6SI04_MAIZE]	35.8	9.44	9.28	2	3	antioxidant activity; catalytic activity; metal ion binding		response to stimulus; metabolic process	0.904	0.432779	0.865	0.287502	1.053	0.725976	1.07	0.498769
B4FWN6	Putative RING zinc finger domain superfamily protein OS=Zea mays GN=ZEAMMB73_483690 PE=2 SV=1 - [B4FWN6_MAIZE]	36.1	7.77	4.23	2	1	protein binding; metal ion binding	membrane		0.917	0.498966	0.897	0.427064	1.05	0.739103	1.07	0.498703
B6T8G6	Cytochrome b5 OS=Zea mays PE=2 SV=1 - [B6T8G6_MAIZE]	15.1	4.68	13.33	4	1	metal ion binding	cytoplasm; membrane		0.964	0.776903	0.936	0.627511	1.041	0.78256	1.07	0.500416
B4FJE3	Uncharacterized protein OS=Zea mays PE=2 SV=1 - [B4FJE3_MAIZE]	52.4	5.49	7.66	2	3	catalytic activity		metabolic process	0.871	0.28292	0.71	0.0122054	1.033	0.825575	1.07	0.500985
B6U784	Nucleic acid binding protein OS=Zea mays GN=ZEAMMB73_057024 PE=2 SV=1 - [B6U784_MAIZE]	75.4	6.15	4.4	1	3	RNA binding			0.941	0.639518	0.951	0.711742	1.028	0.853773	1.07	0.498606
C4JC33	Uncharacterized protein OS=Zea mays GN=ZEAMMB73_658076 PE=2 SV=1 - [C4JC33_MAIZE]	64.3	9.7	17.35	2	8				0.967	0.795981	0.839	0.198315	1.001	0.996125	1.07	0.504254
B6TZS3	Uncharacterized protein OS=Zea mays GN=ZEAMMB73_492357 PE=2 SV=1 - [B6TZS3_MAIZE]	63.7	9.23	6.58	1	4		membrane		0.971	0.819893	0.856	0.255649	0.893	0.406467	1.07	0.499032
C0PF50	Uncharacterized protein OS=Zea mays PE=2 SV=1 - [C0PF50_MAIZE]	87.3	6.4	1.91	1	1				1.001	0.991128	0.704	0.0104329	0.755	0.0392763	1.07	0.50081
C0PHV9	Uncharacterized protein OS=Zea mays GN=ZEAMMB73_703221 PE=2 SV=1 - [C0PHV9_MAIZE]	56.9	4.91	3.88	3	2		membrane		0.676	0.0022703	0.856	0.253872	1.356	0.0363879	1.069	0.505364
B4FRJ7	Uncharacterized protein OS=Zea mays PE=2 SV=1 - [B4FRJ7_MAIZE]	24.4	5.44	12.33	2	1	catalytic activity; metal ion binding	cytoplasm; mitochondrion	metabolic process	0.873	0.289819	0.958	0.755789	1.176	0.265315	1.069	0.508522
B4FRW3	Uncharacterized protein OS=Zea mays PE=2 SV=1 - [B4FRW3_MAIZE]	39.1	4.63	21.81	2	8				0.9	0.413866	0.956	0.74112	1.17	0.282929	1.069	0.507435
B4FP25	40S ribosomal protein S19 OS=Zea mays GN=ZEAMMB73_643384 PE=2 SV=1 - [B4FP25_MAIZE]	16.2	10.1	52.41	4	1	structural molecule activity	cytoplasm; ribosome	metabolic process	1.014	0.895709	1.153	0.254545	1.139	0.37383	1.069	0.510142
B6U4I4	Microtubule-associated protein MAP65-1a OS=Zea mays GN=ZEAMMB73_910180 PE=2 SV=1 - [B6U4I4_MAIZE]	65.1	5.12	20.72	4	3	protein binding	nucleus; cytoplasm; cytoskeleton; membrane	cell division; cell organization and biogenesis; regulation of biological process	0.946	0.669322	1.014	0.91192	1.114	0.459305	1.069	0.508635
B4FNT8	Uncharacterized protein OS=Zea mays PE=2 SV=1 - [B4FNT8_MAIZE]	37.4	5.77	4.29	1	1	catalytic activity	cytoplasm; mitochondrion	metabolic process	1.004	0.971141	1.011	0.929494	1.08	0.598916	1.069	0.50518
B6SPI2	Putative uncharacterized protein OS=Zea mays PE=2 SV=1 - [B6SPI2_MAIZE]	23.1	6.37	13.78	2	2	DNA binding	chromosome; nucleus	cell organization and biogenesis; metabolic process	0.926	0.549609	0.833	0.18182	1.073	0.629194	1.069	0.506872
B6UER7	DNA-binding protein OS=Zea mays PE=2 SV=1 - [B6UER7_MAIZE]	63.1	11.31	7.39	2	3	DNA binding	chromosome; nucleus	cell organization and biogenesis; metabolic process; regulation of biological process	0.937	0.614586	0.974	0.846697	1.057	0.707899	1.069	0.50545
B6T9H3	Asparate aminotransferase OS=Zea mays PE=2 SV=1 - [B6T9H3_MAIZE]	49.8	5.64	24.95	1	8	catalytic activity	membrane	metabolic process	1.033	0.771227	0.996	0.976914	1.027	0.857275	1.069	0.505689
B6SHT0	OB-fold nucleic acid binding domain containing protein OS=Zea mays PE=2 SV=1 - [B6SHT0_MAIZE]	15.5	8.72	26.03	2	2				1.07	0.544034	0.999	0.99418	1	0.999575	1.069	0.507604
K7UY19	Fructose-bisphosphate aldolase OS=Zea mays GN=ZEAMMB73_092309 PE=3 SV=1 - [K7UY19_MAIZE]	41.7	8.78	17.05	1	3				0.953	0.711083	0.886	0.375255	0.996	0.973468	1.069	0.506076
C4IZE8	Uncharacterized protein OS=Zea mays GN=ZEAMMB73_017157 PE=2 SV=1 - [C4IZE8_MAIZE]	50.5	4.97	6.75	2	2	protein binding			1.071	0.538188	0.991	0.948706	0.992	0.949771	1.069	0.505912
P24993	Photosystem II reaction center protein H OS=Zea mays GN=psbH PE=3 SV=2 - [PSBH_MAIZE]	7.8	8.57	23.29	1	2		cytoplasm; membrane	metabolic process; regulation of biological process	1.061	0.597879	0.956	0.738616	0.977	0.861665	1.069	0.507852
B4FKC6	Uncharacterized protein OS=Zea mays PE=2 SV=1 - [B4FKC6_MAIZE]	22.3	9.77	21.46	2	3		cytoplasm; membrane		1.037	0.741943	1.036	0.780756	0.965	0.790726	1.069	0.504839
B6T6F6	Ribosome biogenesis protein RLP24 OS=Zea mays PE=2 SV=1 - [B6T6F6_MAIZE]	19.9	9.96	7.23	1	1				1.204	0.0977991	0.976	0.858525	0.868	0.299857	1.069	0.509327
B7ZX10	Uncharacterized protein OS=Zea mays GN=ZEAMMB73_790681 PE=2 SV=1 - [B7ZX10_MAIZE]	89.6	7.74	2.9	1	1				1.157	0.192661	0.931	0.601726	0.863	0.277243	1.069	0.505674
B6SLQ1	Prefoldin subunit 4 OS=Zea mays PE=2 SV=1 - [B6SLQ1_MAIZE]	14.7	4.56	33.33	2	2	protein binding	cytoplasm; cytosol	metabolic process	0.767	0.0390432	0.878	0.340498	1.225	0.164684	1.068	0.513694
B6TQY2	Serine/threonine-protein phosphatase 2A activator 2 OS=Zea mays PE=2 SV=1 - [B6TQY2_MAIZE]	41.9	7.02	9.56	2	3	enzyme regulator activity	membrane		0.934	0.59596	0.977	0.861346	1.195	0.222549	1.068	0.510864
B4FY36	Caltractin OS=Zea mays PE=2 SV=1 - [B4FY36_MAIZE]	19.8	4.88	31.98	2	3	metal ion binding	cytoplasm; membrane	metabolic process; response to stimulus	0.933	0.591431	0.851	0.238267	1.195	0.222704	1.068	0.51316
B4FK45	Uncharacterized protein OS=Zea mays PE=2 SV=1 - [B4FK45_MAIZE]	38.2	7.93	2.88	1	1		cytoplasm		0.769	0.040901	0.841	0.206642	1.171	0.278828	1.068	0.512041
B6T5N9	Actin-depolymerizing factor 6 OS=Zea mays PE=2 SV=1 - [B6T5N9_MAIZE]	16.6	6.58	17.48	3	2	protein binding			0.839	0.171218	0.91	0.491112	1.161	0.30521	1.068	0.514289
B6SJF4	SnRK1-interacting protein 1 OS=Zea mays PE=2 SV=1 - [B6SJF4_MAIZE]	20.5	7.93	15.68	1	1		cytoplasm		0.925	0.544205	0.961	0.768093	1.112	0.467432	1.068	0.512485
B4FGI9	Transport protein particle subunit trs31 OS=Zea mays GN=ZEAMMB73_036208 PE=2 SV=1 - [B4FGI9_MAIZE]	21.7	7.5	8.25	2	2				0.95	0.692263	0.964	0.788602	1.107	0.485507	1.068	0.513424
C0P6P1	Uncharacterized protein OS=Zea mays GN=ZEAMMB73_845458 PE=2 SV=1 - [C0P6P1_MAIZE]	20.6	5.19	6.38	2	1				0.881	0.322352	0.874	0.324479	1.063	0.678175	1.068	0.512045
Q9ZPN0	Cytochrome b5 reductase OS=Zea mays GN=NFR PE=2 SV=1 - [Q9ZPN0_MAIZE]	31.2	8.37	25.09	4	4	catalytic activity	cytoplasm; endoplasmic reticulum; membrane	metabolic process	1.093	0.426916	1.043	0.737579	1.048	0.74887	1.068	0.512532
B6TCV9	LanC-like protein 2 OS=Zea mays PE=2 SV=1 - [B6TCV9_MAIZE]	44.4	7.55	4.49	1	2	catalytic activity	membrane	metabolic process	0.951	0.696111	0.906	0.470881	1.02	0.893848	1.068	0.514382
B6T245	Zn-finger, RanBP-type, containing protein OS=Zea mays PE=2 SV=1 - [B6T245_MAIZE]	28.7	9.19	3.66	2	1	metal ion binding			1.016	0.885216	0.905	0.466894	0.954	0.728421	1.068	0.512402
K7V5E8	Uncharacterized protein OS=Zea mays GN=ZEAMMB73_296083 PE=4 SV=1 - [K7V5E8_MAIZE]	142.9	4.51	18.31	1	6				1.086	0.45895	0.878	0.339851	0.929	0.589134	1.068	0.513706
B8QN51	ABA stimulation MAP kinase OS=Zea mays GN=MPK7 PE=2 SV=1 - [B8QN51_MAIZE]	44.9	5.55	18.39	3	1	nucleotide binding; catalytic activity; signal transducer activity	cytoplasm; cytoskeleton	cell communication; regulation of biological process; response to stimulus; metabolic process; defense response; development; reproduction; cell division	0.934	0.596758	0.809	0.121122	0.927	0.578175	1.068	0.512125
A8I426	Required to maintain repression 1 OS=Zea mays GN=rmr1 PE=4 SV=2 - [A8I426_MAIZE]	161.2	5.54	1.39	6	1	DNA binding; catalytic activity; nucleotide binding			0.966	0.78842	0.831	0.175619	0.921	0.542888	1.068	0.515613
B6U151	Glutamyl-tRNA(Gln) amidotransferase subunit A, chloroplastic/mitochondrial OS=Zea mays GN=GATA PE=2 SV=1 - [GATA_MAIZE]	57.1	5.94	19.52	1	7	nucleotide binding; catalytic activity	cytoplasm; mitochondrion; membrane	metabolic process	0.99	0.942529	0.805	0.112359	0.916	0.515719	1.068	0.514604
C0PF11	Uncharacterized protein OS=Zea mays PE=2 SV=1 - [C0PF11_MAIZE]	51	4.83	2.71	1	1	catalytic activity	membrane		0.952	0.704428	0.76	0.0447182	0.854	0.247605	1.068	0.513576
B6U533	Putative uncharacterized protein OS=Zea mays PE=2 SV=1 - [B6U533_MAIZE]	19.8	10.18	13.83	1	2		membrane		0.905	0.437567	0.668	0.00319983	0.711	0.0123935	1.068	0.512481
B6SRI7	SAP-like protein BP-73 OS=Zea mays PE=2 SV=1 - [B6SRI7_MAIZE]	42.7	5.81	6.92	1	2			metabolic process	0.648	0.000711713	1.065	0.614317	1.853	2.25e-05	1.067	0.520347
K7VCJ9	Uncharacterized protein OS=Zea mays GN=ZEAMMB73_388983 PE=3 SV=1 - [K7VCJ9_MAIZE]	110.1	6.19	30.33	4	12				0.86	0.240323	1.016	0.900308	1.224	0.166175	1.067	0.520255
C0PJB1	Uncharacterized protein OS=Zea mays PE=2 SV=1 - [C0PJB1_MAIZE]	63.6	8.02	3.66	2	1				1.087	0.457325	1.206	0.134022	1.187	0.239652	1.067	0.520264
Q8LK64	Glutathione peroxidase OS=Zea mays GN=GP PE=2 SV=1 - [Q8LK64_MAIZE]	18.6	6.01	22.02	4	1	antioxidant activity; catalytic activity	membrane; cytoplasm	response to stimulus; metabolic process	0.921	0.522133	1.004	0.973071	1.166	0.292696	1.067	0.522331
B6SV61	Brassinosteroid LRR receptor kinase OS=Zea mays GN=ZEAMMB73_405768 PE=2 SV=1 - [B6SV61_MAIZE]	84.4	8.13	15.29	2	7	catalytic activity; protein binding; nucleotide binding	membrane	metabolic process	0.928	0.563563	0.958	0.754683	1.166	0.292284	1.067	0.520318
B4FSA2	Thioredoxin domain-containing protein 9 OS=Zea mays GN=ZEAMMB73_307305 PE=2 SV=1 - [B4FSA2_MAIZE]	25.8	5.62	19.65	4	3			cellular homeostasis; regulation of biological process	0.89	0.366603	1.011	0.934307	1.139	0.372491	1.067	0.521504
B6TNI1	Peptidyl-prolyl cis-trans isomerase CYP21-3 OS=Zea mays PE=2 SV=1 - [B6TNI1_MAIZE]	26.4	7.62	18.88	2	4	catalytic activity		metabolic process	0.977	0.857905	0.994	0.965973	1.139	0.371396	1.067	0.522084
B4FUL7	Uncharacterized protein OS=Zea mays PE=2 SV=1 - [B4FUL7_MAIZE]	27.6	10.14	9.41	6	1	transporter activity	cytoplasm; mitochondrion; membrane	transport	0.928	0.563815	0.935	0.62241	1.126	0.41622	1.067	0.521843
K7UXT2	Uncharacterized protein OS=Zea mays GN=ZEAMMB73_868863 PE=4 SV=1 - [K7UXT2_MAIZE]	116.2	5.2	3.99	2	4				1.008	0.939138	0.985	0.90852	1.122	0.431147	1.067	0.521772
B6TNK2	Uncharacterized protein OS=Zea mays GN=ZEAMMB73_736648 PE=2 SV=1 - [B6TNK2_MAIZE]	39.2	6.7	15.45	2	4		membrane		0.997	0.980327	1.084	0.51819	1.111	0.471783	1.067	0.521526
Q84JX6	Phosphoglycerate kinase (Fragment) OS=Zea mays GN=Pgk-2 PE=1 SV=1 - [Q84JX6_MAIZE]	31.6	5.1	89.3	1	2	catalytic activity	nucleus; membrane; extracellular	metabolic process	0.931	0.581255	0.965	0.793381	1.094	0.538332	1.067	0.517656
K7UNE5	Uncharacterized protein OS=Zea mays GN=ZEAMMB73_019582 PE=3 SV=1 - [K7UNE5_MAIZE]	49.1	6.58	18.42	2	4				0.925	0.542486	0.93	0.592539	1.069	0.647475	1.067	0.517928
C0PDQ9	Uncharacterized protein OS=Zea mays PE=2 SV=1 - [C0PDQ9_MAIZE]	79.2	8.97	4.08	1	2	nucleotide binding; RNA binding; protein binding	nucleus; organelle lumen	metabolic process; regulation of biological process; development; reproduction	1.032	0.774447	1.016	0.900003	1.053	0.726406	1.067	0.518698
B6U0P5	Ubiquitin family protein OS=Zea mays PE=2 SV=1 - [B6U0P5_MAIZE]	97	5.33	13.87	3	9	protein binding	membrane		0.925	0.546122	0.816	0.137839	1.04	0.791241	1.067	0.516429
B4FK69	Acyl carrier protein OS=Zea mays GN=ZEAMMB73_041616 PE=2 SV=1 - [B4FK69_MAIZE]	14.4	5.57	28.24	1	4	metal ion binding	cytoplasm; mitochondrion; organelle lumen	metabolic process	0.971	0.822605	0.969	0.815222	0.999	0.990665	1.067	0.516745
Q41783	Tubulin beta-6 chain OS=Zea mays GN=TUBB6 PE=2 SV=1 - [TBB6_MAIZE]	50.2	4.86	62.11	8	1	nucleotide binding; catalytic activity; structural molecule activity	cytoplasm; cytoskeleton	metabolic process; cellular component movement; cell organization and biogenesis	1.075	0.51643	0.976	0.860395	0.928	0.584054	1.067	0.51889
Q8W149	CDC5 protein OS=Zea mays GN=CDC5 PE=2 SV=1 - [Q8W149_MAIZE]	104.3	5.41	9.95	1	7	DNA binding	cytoplasm	cell communication; defense response; regulation of biological process; response to stimulus	1.079	0.494788	0.924	0.561726	0.928	0.583064	1.067	0.520327
B4FYD6	Uncharacterized protein OS=Zea mays GN=ZEAMMB73_176184 PE=2 SV=2 - [B4FYD6_MAIZE]	38.4	8.62	3.28	2	1				0.782	0.0552584	0.676	0.00414752	0.924	0.5598	1.067	0.520411
B4FN29	Uncharacterized protein OS=Zea mays PE=2 SV=1 - [B4FN29_MAIZE]	20.6	4.64	61.24	3	1	nucleotide binding; catalytic activity; structural molecule activity	cytoskeleton	metabolic process; cellular component movement; cell organization and biogenesis	0.477	7.44e-09	0.928	0.583112	1.991	2.24e-06	1.066	0.524157
B4FKT1	Protein YIF1A OS=Zea mays GN=ZEAMMB73_716363 PE=2 SV=1 - [B4FKT1_MAIZE]	29.7	9.36	3.37	2	1		cytoplasm; endoplasmic reticulum		1.51	0.000243101	1.918	1.9e-07	1.358	0.0356238	1.066	0.524015
B6TDH5	Ubiquitin-conjugating enzyme E2-17 kDa OS=Zea mays PE=2 SV=1 - [B6TDH5_MAIZE]	21.8	6.07	24.38	13	1	nucleotide binding; protein binding; catalytic activity		cellular homeostasis; regulation of biological process	0.835	0.159792	1.021	0.868356	1.307	0.0659526	1.066	0.523684
C0PDB0	Uncharacterized protein OS=Zea mays PE=2 SV=1 - [C0PDB0_MAIZE]	43.2	5.34	82.48	2	1	catalytic activity	nucleus; cytoplasm; mitochondrion; membrane; extracellular	metabolic process; response to stimulus	0.749	0.0243929	0.882	0.357458	1.258	0.115498	1.066	0.52437
B6T9V0	Prostaglandin E synthase 3 OS=Zea mays PE=2 SV=1 - [B6T9V0_MAIZE]	18.6	5.03	6.67	1	1				0.845	0.189318	0.938	0.641868	1.187	0.240125	1.066	0.525401
B4FJX6	Soluble inorganic pyrophosphatase OS=Zea mays GN=ZEAMMB73_605071 PE=2 SV=1 - [B4FJX6_MAIZE]	24.2	5.85	24.3	5	1	metal ion binding; catalytic activity	cytoplasm	metabolic process; response to stimulus	0.929	0.566788	1.028	0.826884	1.182	0.251507	1.066	0.527338
B6TP19	Thioredoxin-like protein 5 OS=Zea mays PE=2 SV=1 - [B6TP19_MAIZE]	15.1	5.11	26.09	2	4				0.869	0.273336	0.944	0.674528	1.16	0.308446	1.066	0.524258
K7TFQ9	Uncharacterized protein (Fragment) OS=Zea mays GN=ZEAMMB73_798083 PE=4 SV=1 - [K7TFQ9_MAIZE]	65.9	5.15	10.23	2	2				0.835	0.158881	0.994	0.961551	1.155	0.32222	1.066	0.525318
B6SJ66	Blue copper protein OS=Zea mays PE=2 SV=1 - [B6SJ66_MAIZE]	18.3	9.03	4.17	3	1	metal ion binding	membrane		0.978	0.861247	1.009	0.942365	1.103	0.501289	1.066	0.52523
B6U666	Fructokinase-1 OS=Zea mays GN=ZEAMMB73_844577 PE=2 SV=1 - [B6U666_MAIZE]	34.6	5.25	43.03	2	5	catalytic activity	membrane	metabolic process	0.97	0.812409	0.954	0.731628	1.101	0.511602	1.066	0.52676
K7UKU6	Uncharacterized protein OS=Zea mays GN=ZEAMMB73_927022 PE=4 SV=1 - [K7UKU6_MAIZE]	63.8	6.81	2.17	2	1				0.928	0.558962	0.937	0.636367	1.08	0.597957	1.066	0.524143
B4FJL0	Serine/threonine-protein phosphatase OS=Zea mays GN=ZEAMMB73_663551 PE=2 SV=1 - [B4FJL0_MAIZE]	36.6	5.94	21.91	6	2	catalytic activity			0.999	0.994062	0.992	0.953266	1.062	0.682031	1.066	0.523394
B6SX73	60S ribosomal protein L35 OS=Zea mays PE=2 SV=1 - [B6SX73_MAIZE]	14.3	11.28	32.52	6	3	structural molecule activity	nucleus; organelle lumen; cytoplasm; ribosome; membrane; cytosol	metabolic process	1.112	0.345064	1.118	0.374226	1.055	0.714406	1.066	0.52631
B6TDE5	Chromatin modification-related protein EAF3 OS=Zea mays PE=2 SV=1 - [B6TDE5_MAIZE]	37.5	8.84	9.51	2	2		nucleus		1.003	0.97719	0.982	0.893353	1.046	0.759508	1.066	0.527079
B4FUC2	Uncharacterized protein OS=Zea mays GN=ZEAMMB73_704330 PE=2 SV=1 - [B4FUC2_MAIZE]	25.3	9.51	21.05	2	4	structural molecule activity	membrane	response to stimulus	0.908	0.453601	0.893	0.407641	1.03	0.843346	1.066	0.527663
B4FYN0	Mitochondrial import inner membrane translocase subunit Tim13 OS=Zea mays PE=4 SV=1 - [B4FYN0_MAIZE]	9.3	5.31	32.18	1	2	metal ion binding	cytoplasm; mitochondrion; membrane	cell organization and biogenesis; transport	0.907	0.445968	0.854	0.24797	1.01	0.948829	1.066	0.523662
B4FPP1	Uncharacterized protein OS=Zea mays PE=2 SV=1 - [B4FPP1_MAIZE]	22.6	5.06	13.73	2	2				0.882	0.327613	0.853	0.245409	0.988	0.924251	1.066	0.525073
B8A301	Uncharacterized protein OS=Zea mays PE=2 SV=1 - [B8A301_MAIZE]	73.8	6.25	1.83	3	1	catalytic activity	cytoplasm; membrane	metabolic process; response to stimulus	0.922	0.529005	0.848	0.227092	0.983	0.894988	1.066	0.523535
C4JA23	Uncharacterized protein OS=Zea mays PE=2 SV=1 - [C4JA23_MAIZE]	34	6.98	7.74	3	2	metal ion binding			0.935	0.604141	0.858	0.263919	0.981	0.882838	1.066	0.525385
B6U1Z4	ATP binding protein OS=Zea mays PE=2 SV=1 - [B6U1Z4_MAIZE]	57.6	5.27	4.38	5	2	catalytic activity; nucleotide binding	membrane	metabolic process	1.069	0.548618	0.975	0.85295	0.975	0.848191	1.066	0.523534
B4FTG1	Ubiquitin-like 1-activating enzyme E1A OS=Zea mays GN=ZEAMMB73_440015 PE=2 SV=1 - [B4FTG1_MAIZE]	36.5	5.4	16.82	3	5	nucleotide binding; catalytic activity		metabolic process	0.944	0.656945	0.904	0.462487	0.957	0.744477	1.066	0.523149
C0PP27	Uncharacterized protein OS=Zea mays PE=2 SV=1 - [C0PP27_MAIZE]	33.8	5.21	29.3	2	6	catalytic activity	cytoplasm	metabolic process	0.972	0.826027	0.908	0.477527	0.942	0.657501	1.066	0.523136
K7V7W6	Putative DUF1296 domain containing family protein (Fragment) OS=Zea mays GN=ZEAMMB73_959704 PE=4 SV=1 - [K7V7W6_MAIZE]	63.9	4.94	12	3	4				1.096	0.413841	0.943	0.66791	0.907	0.474267	1.066	0.528074
Q5GA19	Putative uncharacterized protein adh1E OS=Zea mays GN=adh1E PE=4 SV=1 - [Q5GA19_MAIZE]	33.7	8.97	3.87	1	1				1.041	0.716246	0.88	0.350373	0.903	0.453529	1.066	0.52589
K7WDU5	Uncharacterized protein OS=Zea mays GN=ZEAMMB73_946462 PE=4 SV=1 - [K7WDU5_MAIZE]	10.2	5.39	15.96	3	1				1.263	0.0376251	1.061	0.638104	0.898	0.428418	1.066	0.523482
K7W0J9	Uncharacterized protein OS=Zea mays GN=ZEAMMB73_952785 PE=4 SV=1 - [K7W0J9_MAIZE]	97.8	4.93	2.75	2	1				0.934	0.598538	1.031	0.80908	1.178	0.262198	1.065	0.531521
K7UYE6	Uncharacterized protein OS=Zea mays GN=ZEAMMB73_491338 PE=4 SV=1 - [K7UYE6_MAIZE]	87.4	6.19	10.42	2	7				0.934	0.594541	1.023	0.855691	1.163	0.299798	1.065	0.531947
B4FFF2	Uncharacterized protein OS=Zea mays PE=2 SV=1 - [B4FFF2_MAIZE]	42	9.69	5.11	2	1				0.903	0.425584	0.978	0.869423	1.156	0.319648	1.065	0.533059
B6TAV3	Putative uncharacterized protein OS=Zea mays PE=2 SV=1 - [B6TAV3_MAIZE]	19.7	4.74	42.44	2	6				0.884	0.335507	0.952	0.721065	1.142	0.36166	1.065	0.531724
B6UDY2	60S ribosomal protein L17 OS=Zea mays PE=2 SV=1 - [B6UDY2_MAIZE]	19.5	10.26	30.99	6	3	structural molecule activity	nucleus; organelle lumen; cytoplasm; vacuole; ribosome; membrane; cytosol	metabolic process	1.026	0.813869	1.044	0.730137	1.078	0.60749	1.065	0.530935
B6TB21	Anamorsin homolog OS=Zea mays PE=2 SV=1 - [DRE2_MAIZE]	27.5	5.29	18.63	4	4	catalytic activity	cytoplasm	cell death; metabolic process	0.903	0.428777	0.908	0.481689	1.061	0.684142	1.065	0.531327
B4FJD3	Uncharacterized protein OS=Zea mays PE=2 SV=1 - [B4FJD3_MAIZE]	47.4	9.13	11.14	4	2	catalytic activity; nucleotide binding; transporter activity	membrane	transport; metabolic process; response to stimulus	0.899	0.406069	0.881	0.356061	1.058	0.699061	1.065	0.530029
B4FCD7	Uncharacterized protein OS=Zea mays PE=2 SV=1 - [B4FCD7_MAIZE]	41.5	6.37	3.69	1	1	catalytic activity		metabolic process	0.944	0.657399	0.902	0.45135	1.02	0.895914	1.065	0.532261
B4FW27	Uncharacterized protein OS=Zea mays PE=2 SV=1 - [B4FW27_MAIZE]	42.1	5	4.64	1	1				1.15	0.212034	1.093	0.478753	1.015	0.922879	1.065	0.529263
B6UF55	5-methyltetrahydropteroyltriglutamate--homocysteine methyltransferase OS=Zea mays PE=2 SV=1 - [B6UF55_MAIZE]	84.4	6.2	45.1	1	3	catalytic activity; metal ion binding	cytoplasm; cytosol; membrane; extracellular	metabolic process; response to stimulus	0.963	0.771896	0.921	0.547607	1.015	0.919045	1.065	0.532699
B6T6G8	Putative uncharacterized protein OS=Zea mays PE=2 SV=1 - [B6T6G8_MAIZE]	20.1	9.04	30.32	4	5				0.974	0.836961	0.888	0.383133	1.012	0.93965	1.065	0.530482
B4FQW8	Aquaporin PIP1.1 OS=Zea mays PE=2 SV=1 - [B4FQW8_MAIZE]	30.8	8.84	13.15	10	3	transporter activity	cytoplasm; mitochondrion; vacuole; membrane	transport; response to stimulus	0.938	0.61728	0.846	0.21974	1.001	0.997732	1.065	0.529711
B4F8T5	Ferrochelatase OS=Zea mays PE=2 SV=1 - [B4F8T5_MAIZE]	57.3	5.49	7.96	2	3	catalytic activity	cytoplasm	metabolic process	1.089	0.448331	0.889	0.389844	0.936	0.623373	1.065	0.5325
K7UXJ2	Uncharacterized protein OS=Zea mays GN=ZEAMMB73_308587 PE=4 SV=1 - [K7UXJ2_MAIZE]	26.3	8.57	24.8	1	1				1.038	0.737299	0.903	0.454345	0.929	0.584502	1.065	0.53155
B6SLA5	Ferredoxin OS=Zea mays PE=2 SV=1 - [B6SLA5_MAIZE]	17.1	7.84	42.14	4	3		cytoplasm; mitochondrion		1.121	0.307542	0.884	0.365756	0.821	0.147074	1.065	0.532012
B6T2C9	Lipid transfer protein OS=Zea mays PE=2 SV=1 - [B6T2C9_MAIZE]	19.1	8.12	10.94	6	2		membrane	transport	0.722	0.0110689	1.065	0.615062	1.573	0.00186345	1.064	0.53979
B6T3N1	Uncharacterized protein OS=Zea mays PE=2 SV=1 - [B6T3N1_MAIZE]	31.9	6.57	11.62	2	2	protein binding		cell organization and biogenesis	0.821	0.125072	1.177	0.192266	1.316	0.0593733	1.064	0.535942
B4G1W4	Uncharacterized protein OS=Zea mays PE=2 SV=1 - [B4G1W4_MAIZE]	29.7	6.13	21.25	3	4	catalytic activity; nucleotide binding		metabolic process	0.834	0.157281	0.922	0.550247	1.143	0.359636	1.064	0.539121
B6TBG8	26S proteasome non-ATPase regulatory subunit 3 OS=Zea mays PE=2 SV=1 - [B6TBG8_MAIZE]	55.6	8.35	23.22	5	3	protein binding; enzyme regulator activity	proteasome; membrane	metabolic process; regulation of biological process	0.905	0.437792	0.97	0.820572	1.142	0.362228	1.064	0.539686
B4FNV6	40S ribosomal protein S24 OS=Zea mays GN=ZEAMMB73_672763 PE=3 SV=1 - [B4FNV6_MAIZE]	13.4	9.99	30.51	8	1	nucleotide binding; structural molecule activity	cytoplasm; ribosome	metabolic process	1.029	0.799342	1.091	0.486914	1.116	0.453152	1.064	0.538524
K7V4X2	Putative leucine-rich repeat receptor-like protein kinase family protein OS=Zea mays GN=ZEAMMB73_651246 PE=4 SV=1 - [K7V4X2_MAIZE]	120.5	6.11	0.98	1	1				0.969	0.805476	1.011	0.929553	1.113	0.462322	1.064	0.538745
B6U5J6	Putative uncharacterized protein OS=Zea mays PE=2 SV=1 - [B6U5J6_MAIZE]	25.5	8.22	41.42	1	4		membrane		0.931	0.579754	0.877	0.335733	1.113	0.46231	1.064	0.534953
B6TC23	Co-chaperone protein SBA1 OS=Zea mays PE=2 SV=1 - [B6TC23_MAIZE]	21.3	4.6	27.78	5	1		membrane		1.004	0.96697	1.031	0.810704	1.099	0.519606	1.064	0.535628
B4FCM3	Uncharacterized protein OS=Zea mays GN=ZEAMMB73_153652 PE=2 SV=1 - [B4FCM3_MAIZE]	33.8	6.52	19.57	1	4	protein binding		development; regulation of biological process; reproduction; cell organization and biogenesis; metabolic process	0.965	0.780395	1.033	0.794901	1.072	0.636952	1.064	0.540357
C0PIA0	Uncharacterized protein OS=Zea mays GN=ZEAMMB73_295379 PE=2 SV=1 - [C0PIA0_MAIZE]	56.8	5.85	6.16	4	1		membrane		0.99	0.9388	0.958	0.750463	1.031	0.834555	1.064	0.540261
C1K9J1	Heat shock protein 90 OS=Zea mays GN=HSP90-1 PE=2 SV=1 - [C1K9J1_MAIZE]	80	5.1	60.26	2	9	nucleotide binding; protein binding	nucleus; organelle lumen; cytoplasm; mitochondrion; cytosol; membrane; extracellular	metabolic process; response to stimulus; defense response; development; reproduction; regulation of biological process	1.02	0.860521	0.969	0.815795	1.025	0.866585	1.064	0.536827
B6UBG2	SEC13 protein OS=Zea mays GN=ZEAMMB73_683960 PE=2 SV=1 - [B6UBG2_MAIZE]	33.1	6.3	6.23	1	1	protein binding	nucleus; organelle lumen		0.973	0.833846	0.93	0.59254	1.019	0.900922	1.064	0.53758
B4FLF6	Uncharacterized protein OS=Zea mays PE=2 SV=1 - [B4FLF6_MAIZE]	42	5.64	3.14	4	1	nucleotide binding	nucleus; cytoplasm	metabolic process; response to stimulus	0.96	0.751248	0.869	0.30378	0.966	0.79558	1.064	0.535839
B7ZYW3	Uncharacterized protein OS=Zea mays PE=2 SV=1 - [B7ZYW3_MAIZE]	40.1	6.9	2.22	3	1	DNA binding	nucleus	metabolic process; regulation of biological process	1.077	0.504895	0.958	0.750922	0.948	0.695022	1.064	0.535268
B8QW69	Non-specific lipid-transfer protein (Fragment) OS=Zea mays subsp. parviglumis GN=plt2 PE=3 SV=1 - [B8QW69_ZEAMP]	10.5	8.7	44.04	20	2			transport	0.919	0.510227	0.913	0.503433	0.929	0.587273	1.064	0.53635
B7ZXP0	Uncharacterized protein OS=Zea mays PE=2 SV=1 - [B7ZXP0_MAIZE]	40.5	4.94	13.37	19	3	nucleotide binding; catalytic activity	membrane	metabolic process	1.06	0.600024	0.847	0.224572	0.873	0.318583	1.064	0.534769
B4FRD5	Uncharacterized protein OS=Zea mays PE=2 SV=1 - [B4FRD5_MAIZE]	51.5	8.25	2.53	1	1	protein binding			1.037	0.740954	0.738	0.0266322	0.759	0.0430599	1.064	0.539484
B6UDP2	Putative uncharacterized protein OS=Zea mays PE=2 SV=1 - [B6UDP2_MAIZE]	16.9	9.03	6.04	3	1	catalytic activity	cytoplasm; endoplasmic reticulum; membrane	metabolic process	0.869	0.272477	1.271	0.0553039	1.429	0.0142174	1.063	0.545685
B6SYZ9	Acyl carrier protein OS=Zea mays PE=2 SV=1 - [B6SYZ9_MAIZE]	14.5	5.71	32.33	3	3		cytoplasm	metabolic process	0.883	0.330711	1.087	0.507028	1.252	0.122474	1.063	0.544672
C4IYZ9	Uncharacterized protein OS=Zea mays PE=2 SV=1 - [C4IYZ9_MAIZE]	71	10.39	3.73	3	2	catalytic activity		metabolic process	0.869	0.27219	0.989	0.932741	1.213	0.185594	1.063	0.544597
K7UK47	Uncharacterized protein OS=Zea mays GN=ZEAMMB73_076177 PE=4 SV=1 - [K7UK47_MAIZE]	99	5.86	2.89	1	2				0.974	0.83671	1.139	0.299035	1.203	0.205785	1.063	0.546209
B7ZWU3	Uncharacterized protein OS=Zea mays PE=2 SV=1 - [B7ZWU3_MAIZE]	45.8	5.53	16.39	2	6	catalytic activity	membrane	metabolic process	0.831	0.149593	0.902	0.450518	1.184	0.247802	1.063	0.544865
B4FAU9	Putative cytochrome P450 superfamily protein OS=Zea mays GN=ZEAMMB73_339916 PE=2 SV=1 - [B4FAU9_MAIZE]	55.5	8.32	21.34	3	1	catalytic activity; metal ion binding	cytoplasm; endoplasmic reticulum; membrane	metabolic process	1.068	0.557599	1.181	0.183018	1.179	0.259192	1.063	0.544191
B4FHZ4	NADH ubiquinone oxidoreductase B14 subunit OS=Zea mays PE=2 SV=1 - [B4FHZ4_MAIZE]	15.1	8.18	36.36	1	3		cytoplasm; mitochondrion; membrane		1.008	0.941924	1.155	0.249915	1.152	0.331339	1.063	0.542926
B6UI57	Putative uncharacterized protein OS=Zea mays PE=4 SV=1 - [B6UI57_MAIZE]	7.4	6.25	24.24	4	1				0.916	0.494036	0.989	0.937342	1.151	0.335788	1.063	0.546397
B4FNT1	Elongation factor 1-delta 1 OS=Zea mays PE=2 SV=1 - [B4FNT1_MAIZE]	24.8	4.53	35.37	2	2	RNA binding	cytoplasm; membrane	metabolic process; response to stimulus	0.936	0.608698	1.099	0.452879	1.142	0.362974	1.063	0.546277
K7U7A0	Uncharacterized protein OS=Zea mays GN=ZEAMMB73_350646 PE=3 SV=1 - [K7U7A0_MAIZE]	124.8	8.79	10.03	3	5				0.912	0.475192	0.982	0.894844	1.11	0.475846	1.063	0.540735
K7VBA9	Uncharacterized protein OS=Zea mays GN=ZEAMMB73_550028 PE=4 SV=1 - [K7VBA9_MAIZE]	89.1	9.09	20.9	2	5				1.011	0.917509	1.013	0.915769	1.086	0.571603	1.063	0.543744
B6U7G0	Glutathione peroxidase OS=Zea mays PE=2 SV=1 - [B6U7G0_MAIZE]	24.8	9.6	29.52	5	5	antioxidant activity; catalytic activity	cytoplasm; membrane	response to stimulus; metabolic process	0.998	0.987118	0.981	0.888526	1.077	0.612109	1.063	0.54384
C4IYS8	Ascorbate-specific transmembrane electron transporter 2 OS=Zea mays PE=2 SV=1 - [ACFR2_MAIZE]	25.4	7.27	4.66	2	1	catalytic activity; metal ion binding	cytoplasm; vacuole; membrane	transport; metabolic process	0.935	0.602964	0.945	0.678805	1.077	0.611838	1.063	0.541734
B6UIJ6	60S ribosomal protein L13 OS=Zea mays GN=ZEAMMB73_520318 PE=2 SV=1 - [B6UIJ6_MAIZE]	23.8	10.77	47.6	4	3	structural molecule activity	nucleus; organelle lumen; cytoplasm; cytosol; ribosome; membrane	metabolic process	1.09	0.439638	1.055	0.672117	1.068	0.652898	1.063	0.544896
B4FQ41	Uncharacterized protein OS=Zea mays PE=4 SV=1 - [B4FQ41_MAIZE]	11.5	9.77	34.58	4	3				1.01	0.927565	0.906	0.468351	0.962	0.771192	1.063	0.54547
B4FR07	Chaperone protein dnaJ 15 OS=Zea mays PE=2 SV=1 - [B4FR07_MAIZE]	45.5	6.18	3.19	1	1	protein binding		metabolic process	1.014	0.896049	0.901	0.445895	0.946	0.683735	1.063	0.544916
A1XCI4	Lipoxygenase OS=Zea mays GN=LOX9 PE=2 SV=1 - [A1XCI4_MAIZE]	103	8.41	2.82	2	2	metal ion binding; protein binding; catalytic activity		metabolic process	0.965	0.781781	0.841	0.204085	0.928	0.583702	1.063	0.544203
B4FAH3	Uncharacterized protein OS=Zea mays PE=2 SV=1 - [B4FAH3_MAIZE]	36	8.59	23.77	1	6	protein binding			1.079	0.495827	1.008	0.949712	0.879	0.344894	1.063	0.544618
C0PAV9	Uncharacterized protein OS=Zea mays PE=2 SV=1 - [C0PAV9_MAIZE]	14.3	9.57	10.4	4	1	metal ion binding	cytoplasm; mitochondrion; membrane	metabolic process	1.204	0.0981189	0.84	0.202423	0.796	0.0932758	1.063	0.546009
K7UHD1	Uncharacterized protein OS=Zea mays GN=ZEAMMB73_419246 PE=4 SV=1 - [K7UHD1_MAIZE]	32	6.98	8.97	11	1				0.876	0.304075	0.964	0.788335	1.171	0.279273	1.062	0.550984
K7UX38	Uncharacterized protein OS=Zea mays GN=ZEAMMB73_237868 PE=4 SV=1 - [K7UX38_MAIZE]	42	8.78	5.04	4	2				0.962	0.766195	1.015	0.909136	1.122	0.430754	1.062	0.552428
B4FLN3	Uncharacterized protein OS=Zea mays PE=2 SV=1 - [B4FLN3_MAIZE]	55.1	6.19	27.19	1	2	nucleotide binding; transporter activity	membrane	transport	0.887	0.348877	0.93	0.595563	1.116	0.451167	1.062	0.552453
B6U2F2	Protein phosphatase 2C OS=Zea mays PE=2 SV=1 - [B6U2F2_MAIZE]	58.8	4.58	11.5	1	5	catalytic activity		metabolic process	0.922	0.528816	0.909	0.484307	1.08	0.600163	1.062	0.548078
B7ZYU9	Uncharacterized protein OS=Zea mays PE=2 SV=1 - [B7ZYU9_MAIZE]	20	10.14	9.63	4	1	transporter activity	membrane	transport	0.932	0.581512	0.94	0.651583	1.075	0.62328	1.062	0.549729
C4J8F7	Uncharacterized protein OS=Zea mays PE=4 SV=1 - [C4J8F7_MAIZE]	7.6	4.88	20.31	5	1		nucleus; membrane; organelle lumen	metabolic process; regulation of biological process	0.867	0.267784	0.876	0.330879	1.075	0.622318	1.062	0.548966
B4FU67	Uncharacterized protein OS=Zea mays PE=2 SV=1 - [B4FU67_MAIZE]	38.9	6.67	9.14	2	3	metal ion binding; catalytic activity	cytoplasm	metabolic process	0.932	0.584249	0.939	0.64503	1.073	0.632603	1.062	0.550742
B4FUN3	IN2-1 protein OS=Zea mays GN=ZEAMMB73_510452 PE=2 SV=1 - [B4FUN3_MAIZE]	27.3	5.1	54.13	3	7	protein binding	cytoplasm	metabolic process; response to stimulus	0.911	0.466036	0.897	0.425758	1.067	0.655917	1.062	0.549188
A4L9Q6	Putative splicing factor OS=Zea mays GN=smu2 PE=2 SV=1 - [A4L9Q6_MAIZE]	64.3	6.15	6.73	2	4		nucleus		0.939	0.626415	1.003	0.981039	1.052	0.729656	1.062	0.548137
B6U0I0	Xaa-Pro aminopeptidase 1 OS=Zea mays PE=2 SV=1 - [B6U0I0_MAIZE]	71.5	6.11	12.03	2	7	catalytic activity; metal ion binding	membrane		0.954	0.714566	0.947	0.691611	1.041	0.787013	1.062	0.549776
B6SGJ5	Ectonucleotide pyrophosphatase/phosphodiesterase 1 OS=Zea mays PE=2 SV=1 - [B6SGJ5_MAIZE]	51.1	6.84	18.16	1	5	catalytic activity	cytoplasm; vacuole	metabolic process	1.044	0.702072	1.015	0.907416	1.003	0.984142	1.062	0.547924
Q1A5Y4	Phytochrome B1 (Fragment) OS=Zea mays GN=PhyB1 PE=4 SV=1 - [Q1A5Y4_MAIZE]	85.3	6.65	5.36	4	3	signal transducer activity; protein binding; receptor activity	nucleus	cell organization and biogenesis; metabolic process; regulation of biological process; cell communication; response to stimulus; development; transport; cellular homeostasis; defense response	1.108	0.360992	1.008	0.953069	0.968	0.809078	1.062	0.551952
B4FK49	Nucleoside diphosphate kinase OS=Zea mays PE=2 SV=1 - [B4FK49_MAIZE]	16.5	6.8	41.61	1	6	nucleotide binding; catalytic activity	cytoplasm	metabolic process	1.036	0.752337	0.922	0.550581	0.966	0.79435	1.062	0.549828
B4FG22	40S ribosomal protein S25-1 OS=Zea mays GN=ZEAMMB73_409273 PE=4 SV=1 - [B4FG22_MAIZE]	12	10.51	40.74	5	2		nucleus; organelle lumen; cytoplasm; ribosome; membrane; cytosol		1.143	0.232663	0.957	0.745144	0.965	0.792498	1.062	0.550073
B4FWP0	Fructose-bisphosphate aldolase OS=Zea mays GN=ZEAMMB73_915833 PE=2 SV=1 - [B4FWP0_MAIZE]	38.4	7.3	67.04	2	4	catalytic activity; metal ion binding	nucleus; organelle lumen; cytoplasm; mitochondrion; cytosol; membrane; extracellular	metabolic process; response to stimulus	0.977	0.859821	0.983	0.89767	0.952	0.715606	1.062	0.549857
B4F8R5	Uncharacterized protein OS=Zea mays PE=2 SV=1 - [B4F8R5_MAIZE]	83.9	6.27	1.79	1	1	catalytic activity		metabolic process	1	0.999479	0.882	0.360196	0.94	0.648244	1.062	0.548473
C4J629	Uncharacterized protein OS=Zea mays PE=2 SV=1 - [C4J629_MAIZE]	35.3	8.48	9.94	1	3	catalytic activity	membrane	metabolic process; response to stimulus	0.938	0.618378	0.835	0.187026	0.907	0.474153	1.062	0.548754
B4FT82	Uncharacterized protein OS=Zea mays GN=ZEAMMB73_301082 PE=2 SV=1 - [B4FT82_MAIZE]	35.2	6.86	45.22	6	2	protein binding	proteasome	development; reproduction	0.906	0.442648	1.258	0.0666047	1.389	0.0241462	1.061	0.557811
B4F7X5	Uncharacterized protein OS=Zea mays PE=2 SV=1 - [B4F7X5_MAIZE]	27.6	9.17	6.25	4	2		cytoplasm; endoplasmic reticulum		0.668	0.00164929	0.834	0.184242	1.285	0.0852939	1.061	0.554791
P27347	DNA-binding protein MNB1B OS=Zea mays GN=MNB1B PE=1 SV=1 - [MNB1B_MAIZE]	17.1	5.95	58.6	2	14	DNA binding; protein binding	nucleus		0.985	0.911	1.055	0.671532	1.143	0.361124	1.061	0.553694
K7U6B9	Uncharacterized protein OS=Zea mays GN=ZEAMMB73_154299 PE=3 SV=1 - [K7U6B9_MAIZE]	68.7	5.47	5.47	2	2				1.303	0.0184464	1.353	0.0156837	1.105	0.495175	1.061	0.55492
B6TFA0	D-amino acid oxidase OS=Zea mays PE=2 SV=1 - [B6TFA0_MAIZE]	40.3	7.01	6.46	3	2	catalytic activity	membrane	metabolic process	0.845	0.188947	0.874	0.323626	1.101	0.512393	1.061	0.553461
B4FR21	ATP-dependent RNA helicase dhh1 OS=Zea mays PE=2 SV=1 - [B4FR21_MAIZE]	55.8	8.48	19.44	2	3	nucleotide binding; catalytic activity		reproduction	1.074	0.525337	1.064	0.619436	1.083	0.58647	1.061	0.555075
B6T606	Cell division control protein 2 OS=Zea mays PE=2 SV=1 - [B6T606_MAIZE]	37	9.25	8.51	1	2	nucleotide binding; catalytic activity		metabolic process; cell communication; regulation of biological process; response to stimulus; development; cell organization and biogenesis; cell division	0.891	0.369478	0.892	0.40499	1.065	0.666096	1.061	0.555542
B4F945	Uncharacterized protein OS=Zea mays PE=2 SV=1 - [B4F945_MAIZE]	13.5	7.68	19.4	2	2			transport	0.955	0.72295	0.919	0.53482	1.023	0.876844	1.061	0.553487
B8A0V4	Beta-galactosidase OS=Zea mays PE=2 SV=1 - [B8A0V4_MAIZE]	91.9	6.11	4.93	3	3	catalytic activity	membrane	metabolic process	1.014	0.89821	0.975	0.853961	1.018	0.905288	1.061	0.554473
B8A0D7	Uncharacterized protein OS=Zea mays PE=2 SV=1 - [B8A0D7_MAIZE]	46.8	5.77	13.22	1	3	protein binding; metal ion binding			1.049	0.665954	1.023	0.855751	1.017	0.909392	1.061	0.558058
K7US65	Uncharacterized protein OS=Zea mays GN=ZEAMMB73_703775 PE=4 SV=1 - [K7US65_MAIZE]	60.6	5.47	10.13	2	4				0.997	0.985986	0.932	0.6084	1.015	0.92194	1.061	0.556912
B4FAG3	Uncharacterized protein OS=Zea mays PE=2 SV=1 - [B4FAG3_MAIZE]	31.8	7.31	8.9	2	2	catalytic activity			1.014	0.896488	0.963	0.782344	1.01	0.949189	1.061	0.555931
B4FY63	Annexin OS=Zea mays PE=2 SV=1 - [B4FY63_MAIZE]	35.8	8.65	14.56	3	4	metal ion binding			0.988	0.928177	0.927	0.577866	0.991	0.943217	1.061	0.556131
K7ULR2	Uncharacterized protein OS=Zea mays GN=ZEAMMB73_186651 PE=4 SV=1 - [K7ULR2_MAIZE]	86.1	6	2.04	1	1				0.927	0.554757	0.828	0.16812	0.95	0.705918	1.061	0.557822
B6TJ52	MAK16-like protein RBM13 OS=Zea mays PE=2 SV=1 - [B6TJ52_MAIZE]	33.2	6.16	4.27	2	1		membrane		1.123	0.299404	0.989	0.934873	0.937	0.630041	1.061	0.553848
B6T671	Uncharacterized protein OS=Zea mays PE=2 SV=1 - [B6T671_MAIZE]	30.5	7.91	18.6	1	4		cytoplasm; membrane		1.028	0.802769	0.864	0.286767	0.885	0.368928	1.061	0.557153
B4FIL1	Uncharacterized protein OS=Zea mays PE=2 SV=1 - [B4FIL1_MAIZE]	50.4	9.22	3.63	3	1	metal ion binding			1.018	0.870967	0.825	0.158712	0.861	0.272437	1.061	0.559078
B8A2B0	Uncharacterized protein OS=Zea mays GN=ZEAMMB73_218341 PE=2 SV=1 - [B8A2B0_MAIZE]	52.8	5.39	10.32	3	3	catalytic activity	membrane	metabolic process	1.013	0.906249	0.993	0.955312	0.816	0.135987	1.061	0.558401
K7VQ57	Kinesin heavy chain OS=Zea mays GN=ZEAMMB73_561432 PE=3 SV=1 - [K7VQ57_MAIZE]	71.6	8.68	2.49	4	2				0.698	0.005036	0.96	0.766337	1.462	0.00906082	1.06	0.561078
B6T8D9	Putative uncharacterized protein OS=Zea mays PE=2 SV=1 - [B6T8D9_MAIZE]	20.4	9.54	5	1	1				0.797	0.076681	1.033	0.794211	1.378	0.0278776	1.06	0.564525
B7ZX04	Uncharacterized protein OS=Zea mays PE=2 SV=1 - [B7ZX04_MAIZE]	130.4	6.89	2.25	1	2		nucleus; membrane		0.98	0.876672	1.187	0.171356	1.287	0.0835693	1.06	0.562615
K7VNH5	Uncharacterized protein OS=Zea mays GN=ZEAMMB73_524627 PE=4 SV=1 - [K7VNH5_MAIZE]	35.6	7.25	4.32	2	1				0.979	0.868469	1.098	0.455172	1.192	0.228701	1.06	0.564309
P48190	Maturase K OS=Zea mays GN=matK PE=2 SV=3 - [MATK_MAIZE]	61.1	9.19	1.17	2	1	RNA binding	cytoplasm; membrane	metabolic process	1.007	0.946998	1.097	0.458867	1.158	0.314433	1.06	0.55969
B4FKD7	Uncharacterized protein OS=Zea mays PE=2 SV=1 - [B4FKD7_MAIZE]	38.7	6.2	6.51	5	2	catalytic activity			0.941	0.639433	0.996	0.974231	1.124	0.42411	1.06	0.562905
B8A148	Uncharacterized protein OS=Zea mays PE=2 SV=1 - [B8A148_MAIZE]	77.4	6.54	4.88	2	3	catalytic activity	nucleus; membrane		0.887	0.352695	0.939	0.644226	1.124	0.421832	1.06	0.560826
C4JB67	Uncharacterized protein OS=Zea mays PE=2 SV=1 - [C4JB67_MAIZE]	27.1	5.53	8.59	7	2	DNA binding; protein binding		metabolic process; regulation of biological process	0.937	0.615609	0.926	0.57332	1.092	0.545333	1.06	0.563833
B6T4X5	2-hydroxy-3-oxopropionate reductase OS=Zea mays PE=2 SV=1 - [B6T4X5_MAIZE]	30.6	8.19	37.63	3	6	nucleotide binding; catalytic activity	cytoplasm; cytosol	metabolic process; response to stimulus	1.011	0.921373	1.008	0.948344	1.054	0.717925	1.06	0.563426
B4FPC9	Uncharacterized protein OS=Zea mays PE=2 SV=1 - [B4FPC9_MAIZE]	28.3	9.2	2.79	1	1		cytoplasm; mitochondrion; endoplasmic reticulum; membrane		1.133	0.265133	1.117	0.376355	1.048	0.752101	1.06	0.563716
C0PEK7	Uncharacterized protein OS=Zea mays PE=2 SV=1 - [C0PEK7_MAIZE]	51.8	6.04	4.93	2	2	catalytic activity; motor activity	cytoskeleton		0.941	0.639635	0.92	0.539666	1.038	0.799961	1.06	0.561864
B6SRI4	14-3-3-like protein OS=Zea mays PE=2 SV=1 - [B6SRI4_MAIZE]	28.9	4.88	68.75	4	7	nucleotide binding; transporter activity; protein binding	nucleus; cytoplasm; mitochondrion; membrane	transport; response to stimulus	0.992	0.951032	1.003	0.983919	1.028	0.850525	1.06	0.565471
B4FGH1	Uncharacterized protein OS=Zea mays PE=2 SV=1 - [B4FGH1_MAIZE]	44.4	7.21	21.99	1	3				0.98	0.877324	0.929	0.587306	0.999	0.991426	1.06	0.5607
B4FTA7	Uncharacterized protein OS=Zea mays PE=2 SV=1 - [B4FTA7_MAIZE]	36.1	5.35	30.43	2	7		cytoplasm; membrane	metabolic process	0.973	0.830966	0.887	0.379694	0.99	0.936838	1.06	0.56456
K7V888	Uncharacterized protein OS=Zea mays GN=ZEAMMB73_294083 PE=3 SV=1 - [K7V888_MAIZE]	24.1	7.81	28.13	5	3				1.035	0.756569	1.194	0.157338	0.917	0.523431	1.06	0.560132
B6SRG5	Acyl-CoA-binding protein OS=Zea mays GN=ZEAMMB73_660910 PE=4 SV=1 - [B6SRG5_MAIZE]	10	6.07	25.27	1	1		cytoplasm; cytosol; membrane	transport; response to stimulus	0.906	0.440647	0.739	0.0267514	0.866	0.291556	1.06	0.565313
C4J8X4	Uncharacterized protein OS=Zea mays PE=2 SV=1 - [C4J8X4_MAIZE]	14.8	6.68	25	2	2				0.966	0.791004	0.755	0.0396414	0.83	0.170202	1.06	0.565477
B4FXX2	60S ribosomal protein L34 OS=Zea mays PE=4 SV=1 - [B4FXX2_MAIZE]	13.7	11.39	26.05	7	1	structural molecule activity	nucleus; organelle lumen; cytoplasm; ribosome; membrane; cytosol	metabolic process	0.851	0.207673	1.008	0.951788	1.304	0.0687318	1.059	0.570307
K7ULU3	Uncharacterized protein OS=Zea mays GN=ZEAMMB73_623071 PE=4 SV=1 - [K7ULU3_MAIZE]	56	5.4	12.6	4	1				0.945	0.663576	1.053	0.677802	1.183	0.249698	1.059	0.569152
B4FHN3	Uncharacterized protein OS=Zea mays PE=2 SV=1 - [B4FHN3_MAIZE]	37	8.79	26.55	3	4	antioxidant activity; catalytic activity	cytoplasm; mitochondrion; membrane	response to stimulus; metabolic process	0.959	0.742897	0.963	0.780987	1.098	0.524011	1.059	0.566454
C0HEB9	Uncharacterized protein OS=Zea mays PE=4 SV=1 - [C0HEB9_MAIZE]	12.6	9.67	31.25	1	2				1.007	0.944654	0.954	0.730301	1.026	0.864208	1.059	0.567391
B4FHE9	Uncharacterized protein OS=Zea mays PE=2 SV=1 - [B4FHE9_MAIZE]	49.3	5.8	18.08	2	6	nucleotide binding; RNA binding	nucleus; organelle lumen	metabolic process	0.95	0.691029	0.958	0.753547	1.016	0.91793	1.059	0.567782
B6TVN1	BCAS2 protein OS=Zea mays PE=2 SV=1 - [B6TVN1_MAIZE]	29	5.94	18.5	3	3		nucleus; organelle lumen	cell communication; defense response; regulation of biological process; response to stimulus	1.002	0.984199	0.945	0.678854	1.016	0.916878	1.059	0.569337
B7ZX74	Uncharacterized protein OS=Zea mays PE=2 SV=1 - [B7ZX74_MAIZE]	57.1	6.54	11.22	1	4	catalytic activity	membrane	metabolic process	0.944	0.655825	0.922	0.552556	1.007	0.963978	1.059	0.570038
B4FEV0	Uncharacterized protein OS=Zea mays PE=4 SV=1 - [B4FEV0_MAIZE]	8.6	4.7	25.97	7	2			development; reproduction	1.055	0.632361	0.931	0.601288	0.937	0.633029	1.059	0.56692
C4J418	Uncharacterized protein OS=Zea mays PE=2 SV=1 - [C4J418_MAIZE]	58.8	5.69	2.55	1	1	catalytic activity	membrane		1.026	0.816204	0.882	0.357067	0.913	0.500399	1.059	0.566554
C0P732	Uncharacterized protein OS=Zea mays PE=2 SV=1 - [C0P732_MAIZE]	65.1	6.25	4.66	2	1	protein binding	nucleus; cytoplasm; cytosol; membrane	response to stimulus	0.733	0.0152454	0.6	0.000192585	0.87	0.307861	1.059	0.566408
C0HJ00	Uncharacterized protein OS=Zea mays PE=2 SV=1 - [C0HJ00_MAIZE]	14.5	4.36	21.97	1	2		nucleus; cytoplasm; endoplasmic reticulum; membrane	cell division; response to stimulus	1.128	0.283686	0.843	0.210764	0.847	0.222744	1.059	0.569702
B6TMN2	Multisynthetase complex auxiliary component p43 OS=Zea mays PE=2 SV=1 - [B6TMN2_MAIZE]	28.7	6.79	13.11	3	2	RNA binding	cytoplasm		1.018	0.871375	0.801	0.105244	0.836	0.187975	1.059	0.566982
C9DQ39	Cryptochrome 2 OS=Zea mays PE=2 SV=1 - [C9DQ39_MAIZE]	72.8	5.35	3.42	4	1	catalytic activity; nucleotide binding; receptor activity; signal transducer activity; protein binding	nucleus; cytoplasm; membrane	metabolic process; response to stimulus; development; cell communication; regulation of biological process; cell death; cellular homeostasis; cell growth; cell organization and biogenesis	1.065	0.571164	0.785	0.0773832	0.783	0.0722445	1.059	0.568684
D7NLB1	TraB OS=Zea mays PE=4 SV=1 - [D7NLB1_MAIZE]	34.8	4.84	4.06	2	1		membrane		0.664	0.00139028	1.143	0.284578	1.826	3.51e-05	1.058	0.578035
C0PAT3	Uncharacterized protein OS=Zea mays PE=2 SV=1 - [C0PAT3_MAIZE]	33.3	8.88	28.16	3	5	metal ion binding	membrane	metabolic process	0.809	0.0985166	0.904	0.460583	1.172	0.277859	1.058	0.576522
B4FLJ2	Uncharacterized protein OS=Zea mays PE=2 SV=1 - [B4FLJ2_MAIZE]	46.7	7.15	2.7	1	1	protein binding		metabolic process	0.985	0.910936	1.061	0.636082	1.142	0.362165	1.058	0.573926
B4FUB8	Uncharacterized protein OS=Zea mays PE=2 SV=1 - [B4FUB8_MAIZE]	56	4.69	2.23	2	1				0.848	0.198681	0.905	0.463848	1.132	0.396356	1.058	0.574411
C0PD01	Uncharacterized protein OS=Zea mays PE=2 SV=1 - [C0PD01_MAIZE]	41.3	7.34	5.36	1	2				0.896	0.390709	0.935	0.622545	1.107	0.486903	1.058	0.577274
B4FJ75	Uncharacterized protein OS=Zea mays PE=2 SV=1 - [B4FJ75_MAIZE]	30.5	9.52	7.14	1	1	nucleotide binding			0.934	0.595376	0.938	0.637648	1.065	0.668211	1.058	0.57567
B6T4W6	Aminoacylase-1 OS=Zea mays PE=2 SV=1 - [B6T4W6_MAIZE]	50.3	5.8	29.54	1	8	catalytic activity	cytoplasm; vacuole	metabolic process; response to stimulus	0.938	0.618939	0.907	0.475803	1.052	0.730512	1.058	0.577886
B4G0G8	Uncharacterized protein OS=Zea mays GN=ZEAMMB73_682270 PE=2 SV=1 - [B4G0G8_MAIZE]	47	5.69	6.49	1	1	protein binding; metal ion binding			1.067	0.561356	1.011	0.929071	1.005	0.973021	1.058	0.573632
K7W5U2	Putative homeodomain-like transcription factor superfamily protein OS=Zea mays GN=ZEAMMB73_886778 PE=4 SV=1 - [K7W5U2_MAIZE]	67.1	4.97	20.17	1	9				1.06	0.60007	0.967	0.805224	0.979	0.873627	1.058	0.573351
B4FHY8	Uncharacterized protein OS=Zea mays PE=2 SV=1 - [B4FHY8_MAIZE]	29	6.33	23.46	1	1				1	0.994476	0.895	0.414644	0.948	0.693553	1.058	0.576821
B4FW06	Uncharacterized protein OS=Zea mays GN=ZEAMMB73_874955 PE=2 SV=1 - [B4FW06_MAIZE]	19.9	9.77	51.4	2	1		cytoplasm; membrane; cytosol; ribosome		1.126	0.288709	0.959	0.761506	0.904	0.456291	1.058	0.573994
C0P576	Uncharacterized protein OS=Zea mays PE=2 SV=1 - [C0P576_MAIZE]	53.4	5.63	10.56	2	2	nucleotide binding	membrane		1.022	0.844512	0.813	0.130201	0.887	0.37669	1.058	0.575686
K7UKS1	Uncharacterized protein OS=Zea mays GN=ZEAMMB73_206786 PE=4 SV=1 - [K7UKS1_MAIZE]	96.4	5.06	19.88	4	2				1.06	0.603536	0.958	0.754525	0.886	0.374359	1.058	0.578283
C0HEB1	Uncharacterized protein OS=Zea mays PE=2 SV=1 - [C0HEB1_MAIZE]	36.5	8.24	13.99	1	3	catalytic activity	cytoplasm; membrane	metabolic process	1.115	0.330072	0.908	0.478163	0.852	0.240651	1.058	0.578347
B4F9S6	Uncharacterized protein OS=Zea mays PE=2 SV=1 - [B4F9S6_MAIZE]	14.1	10.32	8.66	1	1	structural molecule activity	cytoplasm; ribosome	metabolic process	0.911	0.468943	0.73	0.0213304	0.85	0.23212	1.058	0.573693
B6SP44	Glutamate carboxypeptidase 2 OS=Zea mays PE=2 SV=1 - [B6SP44_MAIZE]	80.6	6.39	1.08	1	1	catalytic activity	cytoplasm; vacuole; membrane	metabolic process	0.987	0.922323	0.746	0.0322077	0.801	0.104374	1.058	0.575488
K7VIK9	Uncharacterized protein OS=Zea mays GN=ZEAMMB73_492879 PE=3 SV=1 - [K7VIK9_MAIZE]	50.6	9.73	23.04	3	1				0.845	0.190467	1.21	0.126921	1.517	0.00417643	1.057	0.580893
C0PJT3	DNA ligase OS=Zea mays PE=2 SV=1 - [C0PJT3_MAIZE]	51	5.66	7.74	1	3	nucleotide binding; DNA binding; catalytic activity	nucleus; cytoplasm; mitochondrion	metabolic process; response to stimulus	0.966	0.791696	0.993	0.955423	1.218	0.176641	1.057	0.580934
B4F8K1	60S ribosomal protein L7-2 OS=Zea mays PE=2 SV=1 - [B4F8K1_MAIZE]	28.5	10.08	61.07	2	1	structural molecule activity	cytoplasm; ribosome	metabolic process	0.987	0.920654	1.088	0.500535	1.168	0.288198	1.057	0.584571
K7UYY3	Uncharacterized protein OS=Zea mays GN=ZEAMMB73_418989 PE=3 SV=1 - [K7UYY3_MAIZE]	101	6.65	13.64	7	2				0.894	0.381368	0.968	0.808711	1.125	0.420205	1.057	0.580274
C0HI04	Uncharacterized protein OS=Zea mays PE=2 SV=1 - [C0HI04_MAIZE]	66.4	6.18	8.01	4	3		membrane	transport	0.919	0.513235	0.924	0.560909	1.111	0.472869	1.057	0.578758
K7U3F5	Uncharacterized protein OS=Zea mays GN=ZEAMMB73_313695 PE=4 SV=1 - [K7U3F5_MAIZE]	123	5.9	7.81	2	7				0.994	0.96512	0.801	0.105497	1.069	0.649068	1.057	0.583903
B6TFF7	Replication factor A OS=Zea mays PE=2 SV=1 - [B6TFF7_MAIZE]	29	6.32	10.66	2	2				0.965	0.785747	0.948	0.69522	1.04	0.788352	1.057	0.581956
B4FLS6	Uncharacterized protein OS=Zea mays PE=2 SV=1 - [B4FLS6_MAIZE]	25.4	4.77	8.22	1	1	nucleotide binding; catalytic activity	cytoplasm	metabolic process	0.914	0.486214	0.882	0.358501	1.022	0.881465	1.057	0.579849
B8A3C5	Uncharacterized protein OS=Zea mays PE=2 SV=1 - [B8A3C5_MAIZE]	33.7	7.21	3.97	2	1		membrane		0.903	0.425252	0.865	0.289188	1.008	0.959663	1.057	0.581337
K7TTF7	Uncharacterized protein OS=Zea mays GN=ZEAMMB73_500615 PE=4 SV=1 - [K7TTF7_MAIZE]	68.3	6.29	7.53	3	4				1.051	0.655099	1.02	0.875014	0.975	0.851266	1.057	0.583692
B6U285	Putative uncharacterized protein OS=Zea mays PE=2 SV=1 - [B6U285_MAIZE]	28.3	9.19	14.57	2	3	nucleotide binding; RNA binding	nucleus; organelle lumen	metabolic process; response to stimulus	0.951	0.69912	1.11	0.402778	1.214	0.18403	1.056	0.585538
C0PM38	Uncharacterized protein OS=Zea mays PE=2 SV=1 - [C0PM38_MAIZE]	45.4	7.27	6.82	3	2	nucleotide binding; DNA binding; catalytic activity	cytoplasm	metabolic process; response to stimulus; cell communication	0.941	0.637276	1.061	0.637437	1.193	0.226212	1.056	0.59001
C0PEI6	Uncharacterized protein OS=Zea mays PE=2 SV=1 - [C0PEI6_MAIZE]	48.7	8.4	9.55	13	4		nucleus; spliceosomal complex	metabolic process	0.938	0.622024	0.953	0.726106	1.155	0.324254	1.056	0.590386
C0P6I3	Uncharacterized protein OS=Zea mays PE=2 SV=1 - [C0P6I3_MAIZE]	15.6	7.94	24.46	2	1	protein binding	cytoplasm		0.764	0.0357267	0.829	0.171003	1.149	0.340941	1.056	0.588817
C0PJ82	Uncharacterized protein OS=Zea mays PE=2 SV=1 - [C0PJ82_MAIZE]	24.2	9.5	8.48	3	2	antioxidant activity; catalytic activity	membrane	metabolic process	0.82	0.121534	0.867	0.297347	1.12	0.439414	1.056	0.589586
C0PFU0	Uncharacterized protein OS=Zea mays GN=ZEAMMB73_353678 PE=2 SV=1 - [C0PFU0_MAIZE]	35.2	10.36	6.23	4	1				0.865	0.259079	0.898	0.429685	1.098	0.521236	1.056	0.589081
B6TUE5	FIP1 OS=Zea mays PE=2 SV=1 - [B6TUE5_MAIZE]	25.9	8.6	14.29	4	2				0.872	0.286019	0.894	0.41293	1.086	0.572964	1.056	0.58522
B6SK06	Histone deacetylase 2b OS=Zea mays GN=ZEAMMB73_707653 PE=2 SV=1 - [B6SK06_MAIZE]	32.5	4.84	27	6	8	metal ion binding			0.962	0.767111	0.938	0.637242	1.084	0.580792	1.056	0.587103
K7UP69	Uncharacterized protein OS=Zea mays GN=ZEAMMB73_828913 PE=4 SV=1 - [K7UP69_MAIZE]	54.2	5.57	7.96	5	3				1.069	0.547911	0.993	0.959901	1.083	0.583825	1.056	0.585946
K7UID7	Uncharacterized protein OS=Zea mays GN=ZEAMMB73_850778 PE=4 SV=1 - [K7UID7_MAIZE]	24.3	9.14	38.89	3	2				0.919	0.509176	0.91	0.492016	1.054	0.72103	1.056	0.589123
K7U4C2	Uncharacterized protein OS=Zea mays GN=ZEAMMB73_497333 PE=4 SV=1 - [K7U4C2_MAIZE]	36.6	7.25	28.83	2	9				0.973	0.82984	1.006	0.963467	1.051	0.736161	1.056	0.586713
B6UHN5	Putative uncharacterized protein OS=Zea mays PE=2 SV=1 - [B6UHN5_MAIZE]	18.3	4.35	43.17	5	5				0.86	0.241076	0.715	0.0140767	1.009	0.95125	1.056	0.586937
C0PG78	Uncharacterized protein OS=Zea mays GN=ZEAMMB73_835474 PE=2 SV=1 - [C0PG78_MAIZE]	65.8	6.48	16.72	1	7	metal ion binding; catalytic activity		metabolic process	0.978	0.86467	0.853	0.246032	0.973	0.839342	1.056	0.585156
C0PHH5	Dihydrolipoyl dehydrogenase OS=Zea mays GN=ZEAMMB73_763284 PE=2 SV=1 - [C0PHH5_MAIZE]	59.3	7.06	33.45	2	5	catalytic activity	cytoplasm; membrane	cellular homeostasis; regulation of biological process; metabolic process	1.051	0.655524	0.923	0.559182	0.95	0.704022	1.056	0.585673
B4FBC9	Putative patellin family protein OS=Zea mays GN=ZEAMMB73_361865 PE=2 SV=1 - [B4FBC9_MAIZE]	68	4.59	20.65	2	8		membrane	transport	0.944	0.654878	0.829	0.168853	0.949	0.701076	1.056	0.587239
C0P8C6	Uncharacterized protein OS=Zea mays PE=2 SV=1 - [C0P8C6_MAIZE]	58.9	5.43	45.44	2	6	nucleotide binding; protein binding	cytoplasm	metabolic process	1.044	0.698061	0.962	0.776444	0.944	0.672916	1.056	0.586313
A9QXF0	Starch synthase IIc OS=Zea mays PE=2 SV=1 - [A9QXF0_MAIZE]	87	5.97	5.81	2	2	catalytic activity	cytoplasm	metabolic process	1.102	0.387068	0.977	0.864509	0.939	0.641251	1.056	0.588281
K7V0J1	Uncharacterized protein OS=Zea mays GN=ZEAMMB73_817460 PE=4 SV=1 - [K7V0J1_MAIZE]	126.3	6.62	1.25	1	1				0.908	0.450661	1.101	0.443394	1.283	0.0872251	1.055	0.592906
B6T723	Putative uncharacterized protein OS=Zea mays PE=2 SV=1 - [B6T723_MAIZE]	25.3	6.55	11.06	3	2			metabolic process; transport	0.911	0.46799	1.089	0.496432	1.282	0.0883787	1.055	0.592784
B4FEW1	Uncharacterized protein OS=Zea mays PE=2 SV=1 - [B4FEW1_MAIZE]	29.8	5.85	19.05	4	4				0.932	0.585696	1.112	0.395261	1.278	0.0924789	1.055	0.594635
Q8LLS4	Phosphoglycerate kinase (Fragment) OS=Zea mays GN=Pgk-1 PE=3 SV=1 - [Q8LLS4_MAIZE]	31.4	5.3	37.58	2	1	catalytic activity		metabolic process	0.832	0.152589	0.908	0.47774	1.153	0.329125	1.055	0.595617
B4FFK3	Uncharacterized protein OS=Zea mays PE=2 SV=1 - [B4FFK3_MAIZE]	20.7	6.95	64.64	20	9	nucleotide binding; signal transducer activity	nucleus; cytoplasm	cell communication; regulation of biological process; response to stimulus	0.948	0.680887	0.996	0.974113	1.135	0.386916	1.055	0.595506
B6SKK3	DNA polymerase epsilon subunit 2 OS=Zea mays PE=2 SV=1 - [B6SKK3_MAIZE]	59.9	5.53	7.69	2	3	DNA binding; catalytic activity	nucleus; chromosome; organelle lumen	metabolic process	0.812	0.104084	0.845	0.219606	1.089	0.558485	1.055	0.594591
P43188	Adenylate kinase, chloroplastic OS=Zea mays GN=ADK1 PE=1 SV=1 - [KADC_MAIZE]	24.9	5.03	66.67	2	1	nucleotide binding; catalytic activity	cytoplasm	metabolic process	0.957	0.734761	0.978	0.868588	1.08	0.597726	1.055	0.594636
B6SQE1	COX VIIa-like protein OS=Zea mays PE=4 SV=1 - [B6SQE1_MAIZE]	7.7	9.99	43.28	4	2	catalytic activity; transporter activity	cytoplasm; mitochondrion; membrane		1.12	0.310358	1.178	0.189833	1.038	0.798292	1.055	0.591771
C4J038	Uncharacterized protein OS=Zea mays PE=2 SV=1 - [C4J038_MAIZE]	59.4	6.37	15.25	3	7	catalytic activity; metal ion binding; nucleotide binding	membrane	metabolic process	0.981	0.886005	0.916	0.521833	1.001	0.997491	1.055	0.592049
K7UGR2	Putative TCP-1/cpn60 chaperonin family protein isoform 1 OS=Zea mays GN=ZEAMMB73_985531 PE=3 SV=1 - [K7UGR2_MAIZE]	64.3	5.99	52.73	5	14				0.986	0.915731	0.934	0.617775	0.992	0.951119	1.055	0.595638
B6SI08	Kinesin like protein OS=Zea mays PE=4 SV=1 - [B6SI08_MAIZE]	11	9.61	23.81	2	2		cytoplasm		1.044	0.702208	0.891	0.40039	0.971	0.82364	1.055	0.59577
C4J6E4	Uncharacterized protein OS=Zea mays PE=2 SV=1 - [C4J6E4_MAIZE]	26.4	5.81	18.11	4	3	antioxidant activity; catalytic activity; metal ion binding	membrane	response to stimulus; metabolic process	0.973	0.831468	0.861	0.272869	0.856	0.253121	1.055	0.596912
B6SKS2	Putative uncharacterized protein OS=Zea mays PE=2 SV=1 - [B6SKS2_MAIZE]	33.9	6.44	33.12	2	4	metal ion binding; catalytic activity	cytoplasm	metabolic process	1.066	0.56741	0.859	0.266516	0.852	0.240344	1.055	0.594901
B6SR25	Uncharacterized protein OS=Zea mays PE=2 SV=1 - [B6SR25_MAIZE]	18.2	5.02	6.06	2	1				0.94	0.628021	0.755	0.0398434	0.85	0.231427	1.055	0.596244
B4F7X1	Ankyrin repeat protein OS=Zea mays GN=ZEAMMB73_120984 PE=2 SV=1 - [B4F7X1_MAIZE]	32.7	7.94	4.01	2	1	protein binding			1.048	0.671384	0.518	1.47e-06	0.522	1.93e-06	1.055	0.59256
K7VIH1	Uncharacterized protein OS=Zea mays GN=ZEAMMB73_362284 PE=4 SV=1 - [K7VIH1_MAIZE]	88.3	6.37	1.14	2	1				0.88	0.319561	1.01	0.935417	1.213	0.185967	1.054	0.603427
B4FZ35	CHL-Zea mays Chloroplastic lipocalin OS=Zea mays PE=2 SV=1 - [B4FZ35_MAIZE]	37.5	6.05	35.59	1	9		cytoplasm; membrane	response to stimulus	0.907	0.445454	0.954	0.731971	1.163	0.300819	1.054	0.600979
B6U9S6	APx1-Cytosolic Ascorbate Peroxidase OS=Zea mays GN=POD1 PE=2 SV=1 - [B6U9S6_MAIZE]	27.4	5.99	69.6	2	3	antioxidant activity; catalytic activity	membrane; cytoplasm	response to stimulus; development; reproduction; metabolic process	0.882	0.330157	0.929	0.588914	1.143	0.358897	1.054	0.602617
B6T4R3	UTP--glucose-1-phosphate uridylyltransferase OS=Zea mays PE=2 SV=1 - [B6T4R3_MAIZE]	52.1	5.52	56.03	3	2	catalytic activity	membrane	metabolic process	0.884	0.336364	0.941	0.658095	1.132	0.395471	1.054	0.600262
C0PAC6	Uncharacterized protein OS=Zea mays PE=2 SV=1 - [C0PAC6_MAIZE]	29.2	9.74	23.77	4	3				0.952	0.700703	0.981	0.884822	1.096	0.532457	1.054	0.599173
B4FE73	Uncharacterized protein OS=Zea mays GN=ZEAMMB73_376236 PE=2 SV=1 - [B4FE73_MAIZE]	25	6.32	19.25	2	1		membrane	transport	0.947	0.674423	1.019	0.882168	1.075	0.619405	1.054	0.600407
B6TS41	Structural constituent of ribosome OS=Zea mays PE=2 SV=1 - [B6TS41_MAIZE]	13.5	11.68	21.31	5	2	structural molecule activity	cytoplasm; ribosome	metabolic process	0.965	0.784556	0.91	0.488608	1.068	0.651653	1.054	0.603504
B6SV64	Heat shock 70 kDa protein 4 OS=Zea mays PE=2 SV=1 - [B6SV64_MAIZE]	92.3	5.3	38.42	2	5	nucleotide binding	membrane	cell organization and biogenesis; response to stimulus	0.992	0.95418	0.969	0.817737	1.049	0.745469	1.054	0.599822
B4FDN9	Uncharacterized protein OS=Zea mays GN=ZEAMMB73_350084 PE=2 SV=1 - [B4FDN9_MAIZE]	29.1	9.8	52.04	5	12	catalytic activity; transporter activity	cytoplasm; vacuole; membrane	transport	0.953	0.708903	0.955	0.7363	1.047	0.753117	1.054	0.603894
Q5YFA2	Brassinosteroid biosynthesis-like protein OS=Zea mays GN=DWF1 PE=1 SV=1 - [Q5YFA2_MAIZE]	65	8.13	29.36	3	9	catalytic activity; protein binding	cytoplasm; vacuole; membrane	metabolic process; response to stimulus; cell growth; cell organization and biogenesis	0.992	0.954658	0.935	0.624752	1.015	0.922454	1.054	0.601193
B4F917	Putative RAN GTPase activating family protein OS=Zea mays GN=ZEAMMB73_865157 PE=2 SV=1 - [B4F917_MAIZE]	59.1	4.68	46.21	3	11		nucleus; cytoplasm; endoplasmic reticulum; membrane	cell division; response to stimulus	1.052	0.650326	1.029	0.81824	1.006	0.970378	1.054	0.598606
B4FFR7	Uncharacterized protein OS=Zea mays PE=2 SV=1 - [B4FFR7_MAIZE]	18.3	10.71	30.43	8	6		nucleus; organelle lumen; membrane; cytoplasm; cytosol; ribosome	cell communication; regulation of biological process; response to stimulus; development; reproduction	1.098	0.405111	1.036	0.78039	0.988	0.926094	1.054	0.600867
K7VCG8	Putative chromatin-remodeling factor family OS=Zea mays GN=ZEAMMB73_933845 PE=4 SV=1 - [K7VCG8_MAIZE]	127.6	5.19	18.78	1	18				1.02	0.860718	0.955	0.736629	0.981	0.887976	1.054	0.600629
C0PFB9	Putative RING zinc finger domain superfamily protein OS=Zea mays GN=ZEAMMB73_290386 PE=2 SV=1 - [C0PFB9_MAIZE]	49.8	7.14	2.95	5	1	metal ion binding			0.955	0.71831	0.829	0.171517	0.918	0.527371	1.054	0.60431
B7ZZ04	Uncharacterized protein OS=Zea mays PE=2 SV=1 - [B7ZZ04_MAIZE]	32	6.39	46.41	4	6		membrane		0.943	0.646051	1.955	8.36e-08	2.167	1.07e-07	1.053	0.609563
K7VEF3	Uncharacterized protein OS=Zea mays GN=ZEAMMB73_223549 PE=4 SV=1 - [K7VEF3_MAIZE]	62.3	6.16	3.21	6	1				0.924	0.54005	1.111	0.399913	1.269	0.102332	1.053	0.609623
B4FGM1	Uncharacterized protein OS=Zea mays PE=2 SV=1 - [B4FGM1_MAIZE]	24.1	9.48	11.17	1	2	DNA binding; catalytic activity	nucleus; organelle lumen	metabolic process	0.923	0.534829	0.965	0.794329	1.104	0.498837	1.053	0.604675
B4FZJ1	Polyadenylate-binding protein 2 OS=Zea mays PE=2 SV=1 - [B4FZJ1_MAIZE]	23.3	5.39	27.59	3	2	nucleotide binding; RNA binding			1.037	0.745228	1.04	0.752773	1.102	0.504464	1.053	0.609973
B4FSW7	Uncharacterized protein OS=Zea mays PE=2 SV=1 - [B4FSW7_MAIZE]	31.1	7.44	4.73	1	1	protein binding	membrane		0.954	0.715259	0.996	0.977388	1.102	0.506594	1.053	0.610183
B4FNY2	Uncharacterized protein OS=Zea mays PE=2 SV=1 - [B4FNY2_MAIZE]	32.2	8.75	18.9	3	4	DNA binding	cytoplasm		0.96	0.749617	0.997	0.980413	1.089	0.558577	1.053	0.610642
B8A2R6	Uncharacterized protein OS=Zea mays GN=ZEAMMB73_649489 PE=2 SV=1 - [B8A2R6_MAIZE]	47.2	6.71	7.71	2	2	protein binding	membrane		0.889	0.360372	0.965	0.792628	1.075	0.621472	1.053	0.608036
C0PN19	Uncharacterized protein OS=Zea mays PE=2 SV=1 - [C0PN19_MAIZE]	38.8	8.02	4.79	5	1	catalytic activity		metabolic process	1.04	0.726274	1.053	0.680061	1.07	0.646414	1.053	0.604979
C0P6H2	Uncharacterized protein OS=Zea mays PE=2 SV=1 - [C0P6H2_MAIZE]	27.9	5.53	20.56	5	3	protein binding		cell communication; regulation of biological process; response to stimulus; cell organization and biogenesis	0.951	0.695609	1.034	0.788945	1.061	0.686472	1.053	0.609961
B6TJS9	Sec20 family protein OS=Zea mays PE=2 SV=1 - [B6TJS9_MAIZE]	30.8	6.32	5.38	1	1		membrane		0.843	0.183393	0.845	0.217163	1.058	0.70122	1.053	0.606507
B4F8X9	Uncharacterized protein OS=Zea mays PE=2 SV=1 - [B4F8X9_MAIZE]	53.7	7.66	9.38	2	3				1.228	0.0671584	1.235	0.0917939	1.044	0.767332	1.053	0.606479
Q43249	Alpha-mannosidase (Fragment) OS=Zea mays GN=AMA1 PE=2 SV=1 - [Q43249_MAIZE]	11.3	5.12	11.22	1	1	catalytic activity	cytoplasm; vacuole; membrane; extracellular	metabolic process	1.079	0.497484	0.949	0.700637	1.043	0.776393	1.053	0.609573
B4FGK5	Uncharacterized protein OS=Zea mays GN=ZEAMMB73_458792 PE=2 SV=1 - [B4FGK5_MAIZE]	38.1	5.52	11.53	5	3	nucleotide binding; catalytic activity		metabolic process	1.086	0.462775	1.066	0.608676	0.999	0.988462	1.053	0.605018
B6UD98	Putative uncharacterized protein OS=Zea mays PE=2 SV=1 - [B6UD98_MAIZE]	41.4	6.71	16.22	1	5	nucleotide binding; catalytic activity	membrane	metabolic process	1.085	0.463966	1.017	0.89131	0.984	0.904138	1.053	0.610599
K7U4U2	Uncharacterized protein OS=Zea mays GN=ZEAMMB73_056237 PE=4 SV=1 - [K7U4U2_MAIZE]	54.4	8.87	7.34	3	3				1.115	0.332493	1.24	0.086108	0.966	0.796214	1.053	0.609667
B6SR40	Putative uncharacterized protein OS=Zea mays PE=2 SV=1 - [B6SR40_MAIZE]	15.1	7.36	23.36	6	2		membrane		1.046	0.685226	0.95	0.708803	0.959	0.756695	1.053	0.605982
B6TZU6	Pirin-like protein OS=Zea mays PE=2 SV=1 - [B6TZU6_MAIZE]	32.3	6.61	12.54	4	2				1.016	0.882688	0.888	0.386105	0.923	0.552358	1.053	0.608195
B6T7J2	Uridine kinase OS=Zea mays PE=2 SV=1 - [B6T7J2_MAIZE]	54.4	7.02	22.65	1	5	nucleotide binding; catalytic activity		metabolic process	1.031	0.784882	0.917	0.526388	0.916	0.516624	1.053	0.60792
B6TP05	FLP1 OS=Zea mays PE=4 SV=1 - [B6TP05_MAIZE]	12.3	9.57	16.67	1	1			response to stimulus; development; regulation of biological process; reproduction	1.021	0.850566	0.873	0.322363	0.903	0.451906	1.053	0.609405
K7VX48	Uncharacterized protein OS=Zea mays GN=ZEAMMB73_250734 PE=4 SV=1 - [K7VX48_MAIZE]	13	10.61	10.48	2	1				1.035	0.757542	0.583	7.98e-05	0.595	0.000139704	1.053	0.606071
K7UYY5	Uncharacterized protein (Fragment) OS=Zea mays GN=ZEAMMB73_825608 PE=4 SV=1 - [K7UYY5_MAIZE]	21.4	10.05	9.69	2	1				0.985	0.908516	1.185	0.175573	1.268	0.102964	1.052	0.615138
B4FG86	Uncharacterized protein OS=Zea mays GN=ZEAMMB73_957130 PE=2 SV=1 - [B4FG86_MAIZE]	43.6	5.81	3.52	1	1		membrane		1.165	0.173589	1.28	0.0484593	1.159	0.310978	1.052	0.611986
B6TBV7	Calcium lipid binding protein-like OS=Zea mays PE=2 SV=1 - [B6TBV7_MAIZE]	61	6.76	12.43	2	5	protein binding	cytoplasm; endosome; vacuole; membrane	cell organization and biogenesis; response to stimulus; transport; reproduction	0.916	0.494009	1.006	0.959916	1.147	0.346156	1.052	0.612195
C4J6N6	Uncharacterized protein OS=Zea mays PE=2 SV=1 - [C4J6N6_MAIZE]	63.3	5.38	12.88	1	7		cytoplasm; Golgi; cytoskeleton	transport	0.889	0.359476	0.971	0.829858	1.129	0.405206	1.052	0.614386
K7V535	Uncharacterized protein OS=Zea mays GN=ZEAMMB73_422486 PE=4 SV=1 - [K7V535_MAIZE]	27.7	7.28	8	4	1				0.888	0.356243	0.939	0.647047	1.116	0.453324	1.052	0.611562
B6T6X8	Mitochondrial ribosomal protein L43 OS=Zea mays PE=4 SV=1 - [B6T6X8_MAIZE]	13.7	10.43	26.89	2	1		cytoplasm; ribosome		1.038	0.738533	1.096	0.462779	1.114	0.459247	1.052	0.613142
B4FZW6	50S ribosomal protein L24 OS=Zea mays GN=ZEAMMB73_582338 PE=2 SV=1 - [B4FZW6_MAIZE]	17.7	9.92	6.29	2	1	structural molecule activity	cytoplasm; ribosome	metabolic process	0.86	0.241402	0.879	0.347245	1.078	0.608568	1.052	0.615021
Q9AXT8	DNA (cytosine-5)-methyltransferase 1 OS=Zea mays GN=MET2A PE=1 SV=1 - [CMT1_MAIZE]	101	5.45	20.83	5	7	DNA binding; catalytic activity	nucleus	metabolic process; regulation of biological process; cell division; development; reproduction; cell organization and biogenesis	0.982	0.886821	0.959	0.759592	1.064	0.671895	1.052	0.616618
C0PAC2	Uncharacterized protein OS=Zea mays PE=4 SV=1 - [C0PAC2_MAIZE]	12.2	5.2	57.52	1	2	RNA binding	nucleus; organelle lumen		1.055	0.634202	1.063	0.626318	1.063	0.678139	1.052	0.615798
K7ULW9	Uncharacterized protein OS=Zea mays GN=ZEAMMB73_319539 PE=4 SV=1 - [K7ULW9_MAIZE]	86.7	9.01	4.48	4	2				1.083	0.475379	1.156	0.24689	1.047	0.756875	1.052	0.615678
K7VKX0	Putative casein kinase family protein OS=Zea mays GN=ZEAMMB73_369071 PE=3 SV=1 - [K7VKX0_MAIZE]	19.9	9.64	21.51	12	3				0.942	0.640453	1.021	0.867642	1.033	0.82364	1.052	0.61472
B8A2C8	Uncharacterized protein OS=Zea mays PE=2 SV=1 - [B8A2C8_MAIZE]	24.7	5.24	45.37	2	8	metal ion binding	membrane	metabolic process	0.962	0.76511	0.929	0.591072	1.026	0.864191	1.052	0.614896
B6SYB8	Pi starvation-induced protein OS=Zea mays PE=4 SV=1 - [B6SYB8_MAIZE]	11.5	6.29	54.72	3	4	catalytic activity; protein binding		metabolic process; regulation of biological process	1.018	0.873626	0.968	0.813452	1.003	0.983717	1.052	0.61437
B4FCW6	Uncharacterized protein OS=Zea mays PE=2 SV=1 - [B4FCW6_MAIZE]	27.5	6.18	11.6	2	2	catalytic activity			1.074	0.523041	1.012	0.922623	0.994	0.963662	1.052	0.612508
P80627	Unknown protein from spot 443 of 2D-PAGE of etiolated coleoptile (Fragment) OS=Zea mays PE=1 SV=1 - [UC21_MAIZE]	1.9	6.37	83.33	1	1				1.075	0.518628	1.012	0.922653	0.993	0.956377	1.052	0.615861
Q94F77	Nucleosome/chromatin assembly factor C OS=Zea mays GN=nfc102 PE=2 SV=1 - [Q94F77_MAIZE]	49.9	6.35	29.14	6	3	protein binding			0.977	0.859579	0.943	0.666725	0.993	0.954927	1.052	0.612
C0PF58	Uncharacterized protein OS=Zea mays PE=2 SV=1 - [C0PF58_MAIZE]	50.8	4.83	8.39	2	3	catalytic activity; metal ion binding		metabolic process	0.968	0.801419	1.036	0.778522	0.984	0.905036	1.052	0.614054
B6SGB6	Pyrophosphate--fructose 6-phosphate 1-phosphotransferase alpha subunit OS=Zea mays GN=ZEAMMB73_004105 PE=2 SV=1 - [B6SGB6_MAIZE]	67.1	7.49	21.43	6	2	catalytic activity; nucleotide binding	cytoplasm; cytosol; membrane	metabolic process; response to stimulus	0.997	0.984869	0.961	0.772082	0.975	0.849117	1.052	0.614047
K7UK52	Uncharacterized protein OS=Zea mays GN=ZEAMMB73_193446 PE=4 SV=1 - [K7UK52_MAIZE]	134.4	7.01	4.24	1	2				0.958	0.741715	0.884	0.368987	0.974	0.842337	1.052	0.611457
B4FSD3	Peptidyl-tRNA hydrolase 2 OS=Zea mays GN=ZEAMMB73_543178 PE=2 SV=1 - [B4FSD3_MAIZE]	25.8	8.59	13.58	2	2	catalytic activity			1.096	0.411996	1.001	0.993211	0.964	0.783155	1.052	0.611559
K7U7W8	Uncharacterized protein OS=Zea mays GN=ZEAMMB73_639368 PE=4 SV=1 - [K7U7W8_MAIZE]	101.5	7.61	6.57	1	4				1.013	0.909333	0.897	0.426503	0.935	0.618648	1.052	0.615232
O22106	Squalene synthase OS=Zea mays PE=2 SV=1 - [O22106_MAIZE]	46	6.79	3.24	1	1	catalytic activity	cytoplasm; endoplasmic reticulum; membrane	metabolic process	1.057	0.617075	0.931	0.602173	0.929	0.585792	1.052	0.614687
B8A0B1	Uncharacterized protein OS=Zea mays PE=2 SV=1 - [B8A0B1_MAIZE]	37.5	5.45	7.93	2	2	catalytic activity	membrane	metabolic process	0.86	0.240209	0.836	0.188791	0.87	0.304324	1.052	0.617099
B6SZD1	Mitochondrial import receptor subunit TOM20 OS=Zea mays PE=2 SV=1 - [B6SZD1_MAIZE]	22.4	4.96	49.26	1	7	protein binding; metal ion binding	cytoplasm; mitochondrion; membrane; cytosol; ribosome	cell organization and biogenesis; transport	1.142	0.236642	0.78	0.069817	0.829	0.169221	1.052	0.616661
B6SX34	Photosystem I reaction center subunit psaK OS=Zea mays PE=2 SV=1 - [B6SX34_MAIZE]	13.7	10.55	14.18	2	2		cytoplasm; membrane	metabolic process	1.072	0.536499	0.755	0.0394824	0.808	0.117226	1.052	0.617775
B6T3W7	CHL-CPN10 OS=Zea mays PE=2 SV=1 - [B6T3W7_MAIZE]	14.7	8.09	21.97	4	1		cytoplasm	metabolic process	0.836	0.162453	0.982	0.895346	1.247	0.130138	1.051	0.618766
B6SU67	Ras-related protein RHN1 OS=Zea mays PE=2 SV=1 - [B6SU67_MAIZE]	22.2	6.57	23.65	5	3	nucleotide binding; catalytic activity	nucleus; cytoplasm; endosome; membrane	cell communication; regulation of biological process; response to stimulus; transport	0.889	0.358333	0.947	0.689112	1.122	0.429569	1.051	0.622581
B6SW97	Putative uncharacterized protein OS=Zea mays PE=2 SV=1 - [B6SW97_MAIZE]	67.7	5.12	12.9	2	5	metal ion binding	membrane		0.95	0.691079	0.943	0.666087	1.108	0.483912	1.051	0.61798
B6UAJ1	Putative uncharacterized protein OS=Zea mays PE=2 SV=1 - [B6UAJ1_MAIZE]	27.9	9.77	1.95	2	1		cytoplasm; membrane	cell organization and biogenesis	0.863	0.249802	0.877	0.335021	1.07	0.642277	1.051	0.621866
B4FK94	Uncharacterized protein OS=Zea mays PE=2 SV=1 - [B4FK94_MAIZE]	31.8	10.07	23.66	3	6	nucleotide binding	nucleus; organelle lumen		0.911	0.468822	0.92	0.543258	1.069	0.649558	1.051	0.620011
C4J5Q6	RanBP1 domain containing protein isoform 1 OS=Zea mays GN=ZEAMMB73_169868 PE=2 SV=1 - [C4J5Q6_MAIZE]	46	4.82	8.84	4	2		membrane; nucleus	transport	0.911	0.468647	0.898	0.430876	1.037	0.803871	1.051	0.618537
B4FB27	Uncharacterized protein OS=Zea mays PE=2 SV=1 - [B4FB27_MAIZE]	42.7	8.56	27.27	2	10	nucleotide binding; catalytic activity	cytoplasm	metabolic process; transport	0.916	0.497261	0.867	0.295408	1.035	0.81809	1.051	0.624247
C0P821	Uncharacterized protein OS=Zea mays PE=2 SV=1 - [C0P821_MAIZE]	20.9	8.19	12.24	1	1	catalytic activity; protein binding		metabolic process	1.41	0.0022005	1.371	0.0116779	1.025	0.869708	1.051	0.618425
K7V1U2	Uncharacterized protein OS=Zea mays GN=ZEAMMB73_422207 PE=4 SV=1 - [K7V1U2_MAIZE]	143.5	5.22	10.52	2	11				0.971	0.82103	0.972	0.832317	1.018	0.903127	1.051	0.619562
C4J093	Uncharacterized protein OS=Zea mays PE=2 SV=1 - [C4J093_MAIZE]	26.4	7.46	51.04	2	2	catalytic activity; metal ion binding; nucleotide binding	cytoplasm; mitochondrion; membrane	metabolic process; response to stimulus	0.991	0.948072	0.92	0.540041	1.01	0.950681	1.051	0.619315
B6SIQ7	40S ribosomal protein S20 OS=Zea mays PE=2 SV=1 - [B6SIQ7_MAIZE]	13.9	9.47	30.16	5	2	structural molecule activity	nucleus; organelle lumen; cytoplasm; ribosome; membrane; cytosol	metabolic process	1.145	0.226099	1.004	0.975252	0.966	0.795878	1.051	0.620516
K7VAE7	Putative homeobox DNA-binding domain superfamily protein OS=Zea mays GN=ZEAMMB73_401304 PE=4 SV=1 - [K7VAE7_MAIZE]	20.7	5.6	30.69	2	5				0.973	0.835696	0.939	0.642074	0.916	0.519489	1.051	0.62416
B6U0K3	ATP binding protein OS=Zea mays PE=2 SV=1 - [B6U0K3_MAIZE]	62.9	6.81	6.71	2	3	nucleotide binding; catalytic activity	membrane	metabolic process; response to stimulus	0.962	0.766692	1.111	0.402498	1.279	0.0912386	1.05	0.625829
B4FIE4	Uncharacterized protein OS=Zea mays PE=2 SV=1 - [B4FIE4_MAIZE]	30.6	8.85	7.02	3	2	nucleotide binding; catalytic activity	cytoplasm; membrane	metabolic process	0.883	0.33249	1.061	0.639296	1.264	0.107712	1.05	0.628114
B6SIN0	Ubiquitin-conjugating enzyme E2-21 kDa 1 OS=Zea mays PE=2 SV=1 - [B6SIN0_MAIZE]	19.8	4.23	20.11	8	3	nucleotide binding; catalytic activity	membrane		0.937	0.611925	0.969	0.81684	1.155	0.323693	1.05	0.62898
B6TYJ4	Thioredoxin OS=Zea mays PE=2 SV=1 - [B6TYJ4_MAIZE]	13	6.37	24.17	2	2	catalytic activity		metabolic process; cellular homeostasis; regulation of biological process	1.004	0.972154	1.011	0.929829	1.119	0.441089	1.05	0.626456
B6TJ44	Inositol-tetrakisphosphate 1-kinase 1 OS=Zea mays PE=2 SV=1 - [B6TJ44_MAIZE]	37.3	6.23	19.88	3	4	metal ion binding; nucleotide binding; catalytic activity	membrane	metabolic process	0.973	0.832392	1.057	0.658179	1.115	0.45627	1.05	0.625377
K7VFS1	Uncharacterized protein OS=Zea mays GN=ZEAMMB73_151652 PE=4 SV=1 - [K7VFS1_MAIZE]	16.3	5.34	50	3	5				0.965	0.784224	1.025	0.8429	1.099	0.516658	1.05	0.625854
B6U1L1	Transcriptional corepressor LEUNIG OS=Zea mays PE=2 SV=1 - [B6U1L1_MAIZE]	87.5	6.86	2.75	2	2	protein binding	membrane	development; reproduction	1.035	0.758818	1.074	0.56863	1.093	0.544641	1.05	0.62716
B6UE05	60S ribosomal protein L7a OS=Zea mays PE=2 SV=1 - [B6UE05_MAIZE]	28.8	10.4	51.37	3	1		nucleus; organelle lumen; cytoplasm; ribosome; membrane; cytosol		1.072	0.532174	1.073	0.572771	1.093	0.543794	1.05	0.627881
C0HHU2	Uncharacterized protein OS=Zea mays PE=2 SV=1 - [C0HHU2_MAIZE]	60.3	5.77	41.91	2	5	catalytic activity; metal ion binding	cytoplasm; mitochondrion; cytosol; membrane; extracellular	metabolic process; response to stimulus	0.832	0.152615	0.935	0.622828	1.077	0.614536	1.05	0.629681
B6T2K5	60S ribosomal protein L35 OS=Zea mays PE=2 SV=1 - [B6T2K5_MAIZE]	14.3	11.3	30.89	1	2	structural molecule activity	nucleus; organelle lumen; cytoplasm; ribosome; membrane; cytosol	metabolic process	1.081	0.48698	1.086	0.508371	1.058	0.698553	1.05	0.627136
B7ZXM2	Adenylyl cyclase-associated protein OS=Zea mays PE=2 SV=1 - [B7ZXM2_MAIZE]	41.6	8.56	16.71	1	6	protein binding		cell organization and biogenesis; cell growth	0.984	0.89956	0.976	0.859212	1.047	0.756203	1.05	0.628442
K7U2V0	Uncharacterized protein OS=Zea mays GN=ZEAMMB73_688205 PE=3 SV=1 - [K7U2V0_MAIZE]	9.4	4.78	45.78	2	5				0.915	0.489977	0.886	0.37557	1.029	0.845127	1.05	0.628757
B4FHY0	Flap endonuclease 1 OS=Zea mays GN=FEN1 PE=2 SV=1 - [FEN1_MAIZE]	42.4	8.4	23.22	4	7	DNA binding; catalytic activity; metal ion binding	nucleus; organelle lumen; cytoplasm; mitochondrion	metabolic process; response to stimulus	1.013	0.903751	0.975	0.853481	1.022	0.882823	1.05	0.630652
B6TLX2	Fiber protein Fb15 OS=Zea mays PE=4 SV=1 - [B6TLX2_MAIZE]	10.6	8.16	37.36	1	4		cytoplasm; mitochondrion		0.999	0.992881	0.953	0.723217	1.012	0.935695	1.05	0.627362
K7VRW6	Uncharacterized protein OS=Zea mays GN=ZEAMMB73_105347 PE=4 SV=1 - [K7VRW6_MAIZE]	11.4	10.14	10.68	1	1				1.008	0.944446	0.959	0.75757	1.002	0.99359	1.05	0.627662
Q6Y2W9	Atypical receptor-like kinase MARK OS=Zea mays GN=ark PE=1 SV=1 - [Q6Y2W9_MAIZE]	71.9	8.5	15.13	1	7	nucleotide binding; catalytic activity		metabolic process	0.932	0.582101	0.919	0.534623	0.997	0.978121	1.05	0.627966
B7ZXQ3	Thiol protease SEN102 OS=Zea mays GN=ZEAMMB73_828319 PE=2 SV=1 - [B7ZXQ3_MAIZE]	38.1	7.75	4.01	5	1	catalytic activity		metabolic process	0.869	0.2731	0.81	0.124038	0.982	0.889465	1.05	0.628614
B6U823	Ribose-5-phosphate isomerase OS=Zea mays PE=2 SV=1 - [B6U823_MAIZE]	27	5.85	22.39	4	2	catalytic activity	membrane	metabolic process	0.824	0.131291	0.751	0.0363663	0.96	0.760398	1.05	0.626268
B6T8I6	Putative uncharacterized protein OS=Zea mays PE=2 SV=1 - [B6T8I6_MAIZE]	67.7	9.64	18.62	2	7				1.052	0.651426	0.966	0.797942	0.907	0.473465	1.05	0.626185
B6TE59	Hydrolase, NUDIX family protein OS=Zea mays PE=2 SV=1 - [B6TE59_MAIZE]	42.8	6.73	1.51	1	1	catalytic activity; metal ion binding			1.014	0.899572	0.863	0.280658	0.896	0.417662	1.05	0.628562
B6SMR2	Peroxidase 52 OS=Zea mays PE=2 SV=1 - [B6SMR2_MAIZE]	33.5	8.21	49.69	4	10	antioxidant activity; catalytic activity; metal ion binding	membrane	response to stimulus; metabolic process	0.926	0.551902	0.843	0.211041	0.896	0.417294	1.05	0.628923
C0HEQ6	Uncharacterized protein OS=Zea mays PE=2 SV=1 - [C0HEQ6_MAIZE]	45.2	8.16	12.9	4	1	catalytic activity	cytoplasm	metabolic process; cell growth; cell organization and biogenesis	0.902	0.42328	1.018	0.885038	1.187	0.239189	1.049	0.63277
B4G0K4	Phosphoglycerate kinase OS=Zea mays PE=1 SV=1 - [B4G0K4_MAIZE]	42.4	5.87	77.36	1	6	catalytic activity	nucleus; cytoplasm; membrane; extracellular	metabolic process	0.918	0.503524	0.974	0.846069	1.093	0.54408	1.049	0.636673
B4FK21	Uncharacterized protein OS=Zea mays PE=2 SV=1 - [B4FK21_MAIZE]	36.4	4.68	3.73	2	1			transport	1.044	0.700388	1.083	0.523523	1.091	0.551008	1.049	0.635195
C0P4C7	Uncharacterized protein OS=Zea mays PE=2 SV=1 - [C0P4C7_MAIZE]	92.9	6.64	7.93	2	2	protein binding			0.95	0.689971	0.95	0.708418	1.052	0.732237	1.049	0.637568
C4J2V6	Uncharacterized protein OS=Zea mays PE=2 SV=1 - [C4J2V6_MAIZE]	55.9	8.76	6.25	1	2	nucleotide binding; catalytic activity	membrane	metabolic process	1.047	0.681119	1.025	0.844358	1.029	0.84547	1.049	0.636629
C0HEG7	Uncharacterized protein OS=Zea mays GN=ZEAMMB73_086046 PE=2 SV=1 - [C0HEG7_MAIZE]	32.8	7.21	30.43	1	3	structural molecule activity	cytoplasm; membrane		1.05	0.663333	0.951	0.71136	1.001	0.995031	1.049	0.634956
B4FB23	Trafficking protein particle complex subunit 1 OS=Zea mays PE=2 SV=1 - [B4FB23_MAIZE]	19.8	9.19	9.55	3	2			transport	1.048	0.67184	1.084	0.517952	0.982	0.890331	1.049	0.632456
Q43266	Proliferating cell nuclear antigen OS=Zea mays GN=PCNA PE=2 SV=1 - [PCNA_MAIZE]	29.3	4.75	65.78	2	2	DNA binding; enzyme regulator activity	nucleus; organelle lumen; cytoplasm	metabolic process; regulation of biological process; response to stimulus	1.037	0.74392	0.967	0.808101	0.981	0.885024	1.049	0.635046
B6T531	Ribonucleoprotein A OS=Zea mays PE=2 SV=1 - [B6T531_MAIZE]	28	4.78	14.02	2	3	nucleotide binding; RNA binding	cytoplasm; membrane	response to stimulus; defense response	1.049	0.670536	0.977	0.863705	0.979	0.87498	1.049	0.637799
B6TNW5	Heme-binding protein 2 OS=Zea mays PE=1 SV=1 - [B6TNW5_MAIZE]	23.6	4.91	47.25	3	6				0.946	0.664781	1.011	0.928851	0.97	0.822605	1.049	0.634263
C0PIV7	Uncharacterized protein OS=Zea mays PE=2 SV=1 - [C0PIV7_MAIZE]	39.9	6.68	7.78	1	2				1.049	0.667516	0.937	0.634266	0.939	0.643665	1.049	0.63508
B7ZYP3	Uncharacterized protein OS=Zea mays PE=2 SV=1 - [B7ZYP3_MAIZE]	62.2	6.83	5.32	2	2		cytoplasm; Golgi; membrane		1.092	0.430818	0.957	0.745584	0.922	0.547049	1.049	0.631626
C0PF32	Uncharacterized protein OS=Zea mays PE=2 SV=1 - [C0PF32_MAIZE]	49.6	8.35	25.87	1	1	nucleotide binding; catalytic activity	cytoplasm	metabolic process	1.101	0.389388	0.919	0.535895	0.877	0.335251	1.049	0.637705
K7U8L2	Uncharacterized protein OS=Zea mays GN=ZEAMMB73_394359 PE=4 SV=1 - [K7U8L2_MAIZE]	29.1	7.42	5	4	1				1.032	0.773708	0.761	0.0456867	0.769	0.0539944	1.049	0.632088
B4FHE4	60S ribosomal protein L17 OS=Zea mays GN=ZEAMMB73_940160 PE=2 SV=1 - [B4FHE4_MAIZE]	19.4	10.14	41.52	4	2	structural molecule activity	nucleus; organelle lumen; cytoplasm; vacuole; ribosome; membrane; cytosol	metabolic process	1.147	0.221576	1.142	0.289238	1.055	0.716772	1.048	0.64422
B4FAW3	Photosystem I reaction center subunit II OS=Zea mays PE=2 SV=1 - [B4FAW3_MAIZE]	21.6	9.76	63.82	4	3		cytoplasm; membrane	metabolic process	1.004	0.972231	1.046	0.722406	1.055	0.713619	1.048	0.643198
C0P5F2	Uncharacterized protein OS=Zea mays GN=ZEAMMB73_263236 PE=2 SV=1 - [C0P5F2_MAIZE]	60	9.01	24.68	2	8		membrane		0.969	0.810979	0.99	0.942297	1.027	0.858092	1.048	0.641092
B6TPA4	Carnitine racemase/ catalytic OS=Zea mays GN=ZEAMMB73_600881 PE=2 SV=1 - [B6TPA4_MAIZE]	25.6	8.44	18.6	1	4	catalytic activity	nucleus; cytoplasm; cytosol	metabolic process; cell differentiation; cell growth; development; response to stimulus	0.98	0.87702	0.944	0.670681	1.022	0.883009	1.048	0.644508
B4FSP6	Uncharacterized protein OS=Zea mays PE=2 SV=1 - [B4FSP6_MAIZE]	52.6	5.2	9.09	1	2	nucleotide binding		cell organization and biogenesis	1.119	0.31364	1.099	0.448972	0.942	0.661301	1.048	0.640976
K7TND2	Uncharacterized protein OS=Zea mays GN=ZEAMMB73_583770 PE=4 SV=1 - [K7TND2_MAIZE]	74.3	5.22	19.13	4	8				1.03	0.788307	0.994	0.961344	0.927	0.573881	1.048	0.644048
B6TUA2	Dihydrolipoyllysine-residue acetyltransferase component of pyruvatedehydrogenase complex OS=Zea mays PE=2 SV=1 - [B6TUA2_MAIZE]	58.3	7.87	44.34	2	4	catalytic activity; metal ion binding	cytoplasm; mitochondrion	metabolic process	1.036	0.751638	0.979	0.873548	0.925	0.566621	1.048	0.641083
C0HIX4	Uncharacterized protein OS=Zea mays PE=2 SV=1 - [C0HIX4_MAIZE]	19.7	5.86	40.44	2	3	RNA binding			1.078	0.50143	0.902	0.448924	0.918	0.527112	1.048	0.641751
B4F9P4	Uncharacterized protein OS=Zea mays PE=2 SV=1 - [B4F9P4_MAIZE]	40.2	5.74	9.29	2	3	RNA binding			0.968	0.799477	0.813	0.129385	0.916	0.519635	1.048	0.643664
B6T9H8	Carboxy-lyase OS=Zea mays PE=2 SV=1 - [B6T9H8_MAIZE]	25.1	5.25	15.55	1	2	catalytic activity			0.864	0.256329	0.739	0.0267672	0.898	0.429003	1.048	0.63879
B4FXP5	Uncharacterized protein OS=Zea mays PE=2 SV=1 - [B4FXP5_MAIZE]	25.5	8.88	9.21	3	2	catalytic activity	cytoplasm; Golgi; membrane	metabolic process	1.123	0.299241	0.953	0.722758	0.891	0.396426	1.048	0.640889
B4FN01	Uncharacterized protein OS=Zea mays PE=2 SV=1 - [B4FN01_MAIZE]	34	6.86	3.76	1	1				1.021	0.848951	0.826	0.161516	0.85	0.231608	1.048	0.639324
C0P9T2	Uncharacterized protein OS=Zea mays PE=2 SV=1 - [C0P9T2_MAIZE]	43.3	7.18	5.54	1	1	protein binding	cytoplasm; endoplasmic reticulum; membrane	transport; cell communication; response to stimulus	0.883	0.331711	0.668	0.0032315	0.759	0.043354	1.048	0.641642
B4FW65	Uncharacterized protein OS=Zea mays PE=2 SV=1 - [B4FW65_MAIZE]	54.2	8.94	3.34	1	1	catalytic activity; nucleotide binding		metabolic process	0.781	0.0541505	1.166	0.218704	1.567	0.00202381	1.047	0.64778
K7U6P6	Uncharacterized protein OS=Zea mays GN=ZEAMMB73_549316 PE=4 SV=1 - [K7U6P6_MAIZE]	40.2	5.68	4.53	1	1				0.941	0.638299	1.101	0.4405	1.228	0.15875	1.047	0.648758
C4J869	Uncharacterized protein OS=Zea mays PE=4 SV=1 - [C4J869_MAIZE]	8.1	7.34	31.51	2	2	DNA binding			0.944	0.657	1.102	0.437986	1.187	0.240024	1.047	0.644872
B4FKX6	Retinol dehydrogenase 14 OS=Zea mays PE=2 SV=1 - [B4FKX6_MAIZE]	34.1	7.66	15.82	1	4	nucleotide binding; catalytic activity		metabolic process	0.879	0.3132	1.01	0.934751	1.1	0.514709	1.047	0.650076
B6UER1	SnRNP core Sm protein Sm-X5-like protein OS=Zea mays GN=ZEAMMB73_742514 PE=4 SV=1 - [B6UER1_MAIZE]	10.7	7.44	34.41	3	2				0.948	0.681462	0.978	0.868091	1.093	0.541322	1.047	0.645414
K7TUB2	Uncharacterized protein OS=Zea mays GN=ZEAMMB73_551737 PE=3 SV=1 - [K7TUB2_MAIZE]	91.8	6.81	14.04	7	6				0.984	0.899184	1.017	0.895171	1.071	0.638598	1.047	0.648105
K7TKI8	Uncharacterized protein OS=Zea mays GN=ZEAMMB73_532168 PE=4 SV=1 - [K7TKI8_MAIZE]	35.5	4.7	43.85	3	2				0.935	0.604387	0.958	0.752091	1.062	0.681698	1.047	0.651332
B4G128	Uncharacterized protein OS=Zea mays PE=2 SV=1 - [B4G128_MAIZE]	41.1	7.39	8.97	5	2	protein binding	cytoplasm		0.989	0.930314	1.019	0.879667	1.056	0.709325	1.047	0.648138
B4FHM4	Uncharacterized protein OS=Zea mays PE=2 SV=1 - [B4FHM4_MAIZE]	22.1	6.21	18.78	3	2	catalytic activity			1.056	0.625493	1.027	0.829803	1.021	0.887176	1.047	0.646391
B4FNK1	Uncharacterized protein OS=Zea mays PE=2 SV=1 - [B4FNK1_MAIZE]	40.5	5.71	48.86	8	1	DNA binding; catalytic activity; metal ion binding	proteasome; nucleus; cytoplasm; vacuole; membrane	metabolic process; regulation of biological process; response to stimulus; cell death; defense response	0.974	0.83632	0.844	0.216018	0.99	0.938095	1.047	0.651209
B7ZY08	Uncharacterized protein OS=Zea mays PE=2 SV=1 - [B7ZY08_MAIZE]	27.4	6.73	19.43	2	3				0.989	0.930223	0.873	0.319366	0.983	0.896736	1.047	0.648374
B4FCQ3	Uncharacterized protein OS=Zea mays GN=ZEAMMB73_228879 PE=2 SV=1 - [B4FCQ3_MAIZE]	24.7	6.93	5.73	3	1	catalytic activity		metabolic process	0.736	0.0168148	0.97	0.8232	1.382	0.0262144	1.046	0.653389
B6UBN4	Uncharacterized protein OS=Zea mays GN=ZEAMMB73_970029 PE=2 SV=1 - [B6UBN4_MAIZE]	62.9	6.61	4.04	1	2	protein binding			0.83	0.146432	1.003	0.980131	1.267	0.103987	1.046	0.655708
B6U8M2	Putative uncharacterized protein OS=Zea mays PE=2 SV=1 - [B6U8M2_MAIZE]	30.4	9.6	2.58	1	1		cytoplasm; mitochondrion; membrane		0.975	0.848112	1.072	0.580541	1.152	0.331312	1.046	0.653278
B6T398	Putative uncharacterized protein OS=Zea mays PE=2 SV=1 - [B6T398_MAIZE]	32.5	5.86	28.09	2	2	structural molecule activity	cytoplasm; membrane		0.87	0.276846	0.83	0.173697	1.091	0.5503	1.046	0.656901
B4FZZ2	Peptidyl-prolyl cis-trans isomerase OS=Zea mays PE=2 SV=1 - [B4FZZ2_MAIZE]	18.4	8.69	44.19	4	3	catalytic activity	membrane; cytoplasm; extracellular	metabolic process; response to stimulus	0.966	0.787465	0.938	0.640699	1.056	0.709969	1.046	0.658359
B4FTT2	Uncharacterized protein OS=Zea mays PE=2 SV=1 - [B4FTT2_MAIZE]	47.1	5.66	22.35	3	8		nucleus; cytoplasm; cytosol	response to stimulus	0.995	0.969546	0.951	0.710466	1.039	0.797519	1.046	0.657189
B6T504	Proteasome subunit alpha type OS=Zea mays GN=ZEAMMB73_505721 PE=2 SV=1 - [B6T504_MAIZE]	25.9	4.77	42.62	2	1	catalytic activity	proteasome; nucleus; cytoplasm; membrane; cytosol; ribosome	metabolic process; response to stimulus	1.06	0.601326	1.044	0.731164	1.023	0.880162	1.046	0.652126
B4FJN0	RIP1 OS=Zea mays PE=2 SV=1 - [B4FJN0_MAIZE]	41.8	6.09	9.38	1	2	catalytic activity	cytoplasm	metabolic process	0.91	0.462722	0.905	0.463919	0.99	0.935969	1.046	0.656371
B6SZK4	Polygalacturonase inhibitor 1 OS=Zea mays PE=2 SV=1 - [B6SZK4_MAIZE]	26.3	8.21	27.05	3	5	protein binding			1.013	0.902661	0.98	0.882747	0.943	0.663311	1.046	0.658319
K7U4Y0	Uncharacterized protein OS=Zea mays GN=ZEAMMB73_211713 PE=4 SV=1 - [K7U4Y0_MAIZE]	116.1	7.5	1.17	1	1				0.891	0.367716	0.791	0.0862504	0.931	0.600604	1.046	0.651618
B6SIY6	60S ribosomal protein L44 OS=Zea mays PE=3 SV=1 - [B6SIY6_MAIZE]	12.1	10.2	16.19	3	3	structural molecule activity	cytoplasm; ribosome; cytosol	metabolic process	1.234	0.0611737	1.136	0.308729	0.908	0.479668	1.046	0.654611
B6TST9	Uncharacterized protein OS=Zea mays GN=ZEAMMB73_051026 PE=2 SV=1 - [B6TST9_MAIZE]	22.7	10.8	11	1	1				1.065	0.571531	0.917	0.526818	0.902	0.449997	1.046	0.657813
K7VHM4	Putative serine/threonine protein phosphatase superfamily protein OS=Zea mays GN=ZEAMMB73_092773 PE=4 SV=1 - [K7VHM4_MAIZE]	53.1	5.87	11.04	2	4				1.065	0.572215	0.969	0.814751	0.888	0.383189	1.046	0.65407
C0PJE3	Uncharacterized protein OS=Zea mays PE=2 SV=1 - [C0PJE3_MAIZE]	27.3	6.21	7.29	2	1		cytoplasm; endoplasmic reticulum; membrane	metabolic process	1.133	0.263794	0.93	0.596583	0.861	0.270983	1.046	0.653157
B6SXN4	Beta-amylase OS=Zea mays PE=2 SV=1 - [B6SXN4_MAIZE]	61.5	5.41	9.97	3	4	catalytic activity	nucleus; cytoplasm; cytosol; membrane	metabolic process; response to stimulus	1.072	0.535517	0.801	0.10435	0.824	0.154309	1.046	0.653575
B6SL06	Putative uncharacterized protein OS=Zea mays PE=2 SV=1 - [B6SL06_MAIZE]	17.2	5.35	12.27	1	1	catalytic activity; nucleotide binding	membrane	metabolic process	0.847	0.194687	1.082	0.528279	1.339	0.0450201	1.045	0.661324
C4J9D6	Uncharacterized protein OS=Zea mays GN=ZEAMMB73_873091 PE=2 SV=1 - [C4J9D6_MAIZE]	20.4	5.92	8.6	5	1			metabolic process	1.136	0.255509	1.203	0.138997	1.11	0.47531	1.045	0.660984
B4FIH9	Xylose isomerase OS=Zea mays PE=2 SV=1 - [B4FIH9_MAIZE]	53.7	5.73	41.91	3	5	metal ion binding; catalytic activity	cytoplasm; vacuole; endoplasmic reticulum; membrane	metabolic process	0.908	0.454828	0.962	0.774085	1.095	0.533262	1.045	0.664398
C0PK50	H/ACA ribonucleoprotein complex subunit 2 OS=Zea mays GN=ZEAMMB73_670718 PE=2 SV=1 - [C0PK50_MAIZE]	16.1	9.2	24.16	1	1	RNA binding	nucleus; organelle lumen		0.908	0.453877	0.934	0.615589	1.077	0.612743	1.045	0.662293
K7UEH3	Uncharacterized protein OS=Zea mays GN=ZEAMMB73_179405 PE=4 SV=1 - [K7UEH3_MAIZE]	68.9	7.49	19.46	2	10				0.977	0.857971	0.994	0.966652	1.026	0.864052	1.045	0.664329
B6SND3	Acyl carrier protein OS=Zea mays GN=ZEAMMB73_526984 PE=2 SV=1 - [B6SND3_MAIZE]	13.6	5.81	17.32	2	2	metal ion binding	cytoplasm; mitochondrion; organelle lumen	metabolic process	1.146	0.222606	1.127	0.340005	1.025	0.870033	1.045	0.659308
C4J9Y2	Uncharacterized protein OS=Zea mays GN=ZEAMMB73_718489 PE=2 SV=1 - [C4J9Y2_MAIZE]	25.3	6.28	31.51	6	5		membrane	metabolic process	1.022	0.841572	0.918	0.530213	1.013	0.929632	1.045	0.664049
B6T4K9	Putative uncharacterized protein OS=Zea mays PE=4 SV=1 - [B6T4K9_MAIZE]	8.5	9.19	23.38	1	2				1.007	0.944596	1.006	0.964275	0.994	0.963566	1.045	0.658511
B4FNJ3	Uncharacterized protein OS=Zea mays PE=2 SV=1 - [B4FNJ3_MAIZE]	19.3	5.07	21.97	1	3		nucleus; cytoplasm		1.026	0.817785	0.97	0.824236	0.972	0.831299	1.045	0.659166
B7ZYB9	Uncharacterized protein OS=Zea mays PE=2 SV=1 - [B7ZYB9_MAIZE]	58.4	9.16	4.41	1	2		cytoplasm; membrane	response to stimulus	1.003	0.973802	0.924	0.563469	0.965	0.790708	1.045	0.661477
B4FP72	Uncharacterized protein OS=Zea mays PE=2 SV=1 - [B4FP72_MAIZE]	34.9	7.21	29.72	1	3				0.976	0.848621	0.96	0.765983	0.95	0.70585	1.045	0.662198
B4FZG6	Uncharacterized protein OS=Zea mays PE=2 SV=1 - [B4FZG6_MAIZE]	33.1	6.14	8.58	1	2	catalytic activity	cytoplasm	metabolic process	0.953	0.708987	0.853	0.24459	0.937	0.633729	1.045	0.662587
B4FTC9	Uncharacterized protein OS=Zea mays PE=2 SV=1 - [B4FTC9_MAIZE]	20.6	9.58	26.84	3	2		cytoplasm; endoplasmic reticulum; membrane		1.12	0.313233	0.937	0.632393	0.933	0.609314	1.045	0.658464
K7W0F6	Uncharacterized protein OS=Zea mays GN=ZEAMMB73_481495 PE=4 SV=1 - [K7W0F6_MAIZE]	66.2	9.16	6.86	4	2				1.25	0.0469932	1.072	0.579129	0.899	0.431531	1.045	0.662046
B4FIL7	Uncharacterized protein OS=Zea mays PE=2 SV=1 - [B4FIL7_MAIZE]	24.6	6.21	9.25	2	1	catalytic activity			1.146	0.222873	0.949	0.699452	0.867	0.295428	1.045	0.658592
C0PFQ7	Uncharacterized protein OS=Zea mays PE=2 SV=1 - [C0PFQ7_MAIZE]	53.7	8.92	34.97	3	2	catalytic activity	cytoplasm; mitochondrion; membrane	metabolic process; response to stimulus	1.086	0.462162	0.919	0.536585	0.84	0.201804	1.045	0.663402
B4FJZ7	Ribosomal protein L19 OS=Zea mays PE=2 SV=1 - [B4FJZ7_MAIZE]	24.2	11.31	24.52	7	2	structural molecule activity	nucleus; organelle lumen; cytoplasm; ribosome; membrane; cytosol	metabolic process	1.16	0.185773	0.997	0.980045	0.825	0.156649	1.045	0.661425
B6SJP0	Putative uncharacterized protein OS=Zea mays PE=2 SV=1 - [B6SJP0_MAIZE]	20.7	9.07	49.46	1	1				1.002	0.982511	0.756	0.0408011	0.79	0.0839534	1.045	0.662658
B6TXK4	Acetolactate synthase/ amino acid binding protein OS=Zea mays GN=ZEAMMB73_432211 PE=2 SV=1 - [B6TXK4_MAIZE]	52.3	8.73	31.88	3	3	catalytic activity	cytoplasm	metabolic process	0.982	0.890053	1.066	0.610071	1.134	0.388554	1.044	0.670995
B4FQL5	T-complex protein 1 subunit epsilon OS=Zea mays PE=2 SV=1 - [B4FQL5_MAIZE]	59	5.83	36.26	2	1	nucleotide binding; protein binding	cytoplasm	metabolic process	1.029	0.79616	1.097	0.459322	1.116	0.452151	1.044	0.666311
A2T1W7	Aldose reductase OS=Zea mays PE=2 SV=1 - [A2T1W7_MAIZE]	34.5	6.7	30.65	4	8	catalytic activity		metabolic process	0.917	0.501302	1.018	0.884458	1.105	0.494839	1.044	0.667196
B6T8F6	Uncharacterized protein OS=Zea mays GN=ZEAMMB73_082553 PE=4 SV=1 - [B6T8F6_MAIZE]	6.9	10.11	48.21	3	3		cytoplasm; mitochondrion; membrane		1.075	0.515818	1.081	0.533463	1.062	0.681224	1.044	0.668943
C0HGC4	Uncharacterized protein OS=Zea mays PE=2 SV=1 - [C0HGC4_MAIZE]	23.7	8.13	8.56	1	1	nucleotide binding; metal ion binding; catalytic activity	cytoplasm; mitochondrion; membrane	response to stimulus; metabolic process	1.079	0.495089	0.928	0.583602	1.042	0.778954	1.044	0.67187
B4G227	Uncharacterized protein OS=Zea mays GN=ZEAMMB73_343608 PE=2 SV=1 - [B4G227_MAIZE]	67.7	5.45	4.51	1	2		membrane		0.753	0.0271292	0.694	0.00753492	1.027	0.858588	1.044	0.670173
K7V1D8	Uncharacterized protein OS=Zea mays GN=ZEAMMB73_122378 PE=4 SV=1 - [K7V1D8_MAIZE]	117.9	6.96	6.58	1	3				0.983	0.896952	0.967	0.804162	1.025	0.865797	1.044	0.668221
B6THZ0	Transcriptional activator FHA1 OS=Zea mays PE=2 SV=1 - [B6THZ0_MAIZE]	37.4	7.65	10.42	1	3	protein binding			0.96	0.754638	0.898	0.428971	1.008	0.958843	1.044	0.667343
B4FAV3	Uncharacterized protein OS=Zea mays GN=ZEAMMB73_605321 PE=2 SV=1 - [B4FAV3_MAIZE]	29.7	9.79	62.69	6	1	structural molecule activity	nucleus; organelle lumen; cytoplasm; ribosome; membrane; cytosol	metabolic process	1.067	0.560587	0.875	0.32772	1.004	0.978705	1.044	0.670221
K7UU59	Uncharacterized protein OS=Zea mays GN=ZEAMMB73_278962 PE=4 SV=1 - [K7UU59_MAIZE]	74.2	5.47	4.31	2	2				1.022	0.843115	0.972	0.836988	0.996	0.973681	1.044	0.665846
B4FY75	Uncharacterized protein OS=Zea mays PE=2 SV=1 - [B4FY75_MAIZE]	28.1	7.25	5.71	1	1		nucleus	metabolic process; regulation of biological process	0.969	0.805429	0.911	0.493129	0.984	0.903811	1.044	0.667032
C0PNI6	Uncharacterized protein OS=Zea mays PE=4 SV=1 - [C0PNI6_MAIZE]	12.5	8.63	14.78	2	1				0.982	0.887732	0.922	0.551804	0.983	0.896725	1.044	0.66781
C0HE15	Uncharacterized protein OS=Zea mays GN=ZEAMMB73_514802 PE=2 SV=1 - [C0HE15_MAIZE]	27.2	5.95	18.75	3	4	catalytic activity		metabolic process	0.903	0.429613	0.93	0.596296	0.977	0.863536	1.044	0.672126
B4FPA2	Uncharacterized protein OS=Zea mays GN=ZEAMMB73_006633 PE=2 SV=1 - [B4FPA2_MAIZE]	54.4	7.43	19	3	3	catalytic activity		metabolic process	1.081	0.484564	1.039	0.758795	0.965	0.793598	1.044	0.666809
B4FP70	Small nuclear ribonucleoprotein-associated protein OS=Zea mays PE=2 SV=1 - [B4FP70_MAIZE]	27.6	11.39	10.65	2	3	RNA binding	nucleus; organelle lumen		0.909	0.45833	0.819	0.144831	0.91	0.488187	1.044	0.670166
B6SUS1	Putative uncharacterized protein OS=Zea mays PE=2 SV=1 - [B6SUS1_MAIZE]	23.4	8.44	5.63	1	1			metabolic process; transport	1.091	0.434579	0.782	0.072862	0.75	0.0351561	1.044	0.668434
K7UR11	Uncharacterized protein OS=Zea mays GN=ZEAMMB73_830673 PE=4 SV=1 - [K7UR11_MAIZE]	162.6	6.76	2.29	2	1				0.811	0.102883	1.16	0.236572	1.494	0.00579164	1.043	0.677119
C0PK05	Putative glyoxalase family protein OS=Zea mays GN=ZEAMMB73_635823 PE=2 SV=1 - [C0PK05_MAIZE]	32.3	6.19	52.76	5	13	catalytic activity; metal ion binding	cytoplasm; vacuole; membrane	response to stimulus	0.906	0.441591	0.979	0.873876	1.147	0.348685	1.043	0.677143
B6T5F3	Protein transporter OS=Zea mays PE=2 SV=1 - [B6T5F3_MAIZE]	43.4	4.73	14.58	4	5		membrane	transport	0.938	0.621115	0.958	0.755793	1.142	0.361464	1.043	0.675101
B4G0T5	Putative aminotransferase class III superfamily protein OS=Zea mays GN=ZEAMMB73_937350 PE=2 SV=1 - [B4G0T5_MAIZE]	56.2	6.73	13.62	3	5	catalytic activity		metabolic process	0.926	0.550508	0.936	0.629652	1.089	0.560843	1.043	0.675464
B6TK09	Syntaxin-related protein KNOLLE OS=Zea mays PE=2 SV=1 - [B6TK09_MAIZE]	34.9	7.18	13.42	2	4	protein binding	membrane	transport	1.037	0.747278	1.006	0.961503	1.074	0.625477	1.043	0.673723
B4FAS1	Uncharacterized protein OS=Zea mays GN=ZEAMMB73_505576 PE=2 SV=1 - [B4FAS1_MAIZE]	68.1	8.18	4.93	2	3	catalytic activity	cytoplasm; mitochondrion	metabolic process	0.956	0.727862	0.932	0.604995	1.072	0.633424	1.043	0.676287
B6TYJ7	Inositol 1, 3, 4-trisphosphate 5/6-kinase family protein OS=Zea mays PE=2 SV=1 - [B6TYJ7_MAIZE]	55.6	5.49	4.18	1	1	metal ion binding; nucleotide binding; catalytic activity	membrane	metabolic process	0.966	0.789706	0.987	0.923323	1.068	0.653634	1.043	0.677621
C0HGV5	Uncharacterized protein OS=Zea mays PE=2 SV=1 - [C0HGV5_MAIZE]	48.1	5.82	72.42	3	17	metal ion binding; catalytic activity	cytoplasm; cytosol; cell surface; membrane	metabolic process	0.998	0.988612	1.006	0.961146	1.052	0.731196	1.043	0.6743
B6U157	RER1A protein OS=Zea mays PE=2 SV=1 - [B6U157_MAIZE]	21.7	9.58	4.21	1	1		cytoplasm; endoplasmic reticulum; Golgi; membrane	transport	1.08	0.493804	1.074	0.566908	1.041	0.786628	1.043	0.674818
O24421	Starch branching enzyme IIa (Fragment) OS=Zea mays GN=Sbe2a PE=2 SV=1 - [O24421_MAIZE]	91.8	5.39	24.08	99	19	catalytic activity	cytoplasm	metabolic process	0.934	0.59305	0.945	0.67838	1.022	0.882018	1.043	0.674475
C0HIM6	Uncharacterized protein OS=Zea mays PE=2 SV=1 - [C0HIM6_MAIZE]	37.1	9.42	4.45	1	1	catalytic activity; protein binding; nucleotide binding		metabolic process	0.711	0.00772565	0.667	0.00308394	0.981	0.887935	1.043	0.676002
B4FH98	Uncharacterized protein OS=Zea mays PE=2 SV=1 - [B4FH98_MAIZE]	29.7	8.28	4	4	1	transporter activity	nucleus; organelle lumen; cytoplasm; mitochondrion; membrane; vacuole	transport; response to stimulus; defense response; regulation of biological process	1.02	0.858013	0.953	0.723052	0.977	0.861624	1.043	0.673796
K7V1H0	Uncharacterized protein OS=Zea mays GN=ZEAMMB73_489083 PE=3 SV=1 - [K7V1H0_MAIZE]	100.6	6.2	14.55	3	11				0.976	0.851486	0.901	0.445801	0.974	0.846398	1.043	0.678377
B4FT16	Uncharacterized protein OS=Zea mays PE=2 SV=1 - [B4FT16_MAIZE]	35.3	7.33	11.84	3	1		cytoplasm; endosome; membrane	transport	1.044	0.699824	0.939	0.644209	0.94	0.65037	1.043	0.675069
B6SIU4	Peroxidase 24 OS=Zea mays PE=2 SV=1 - [B6SIU4_MAIZE]	36.5	8.47	4.91	5	1	antioxidant activity; catalytic activity; metal ion binding		response to stimulus; metabolic process	1.104	0.375004	0.991	0.947348	0.939	0.640237	1.043	0.673062
B4FKS1	Uncharacterized protein OS=Zea mays PE=2 SV=1 - [B4FKS1_MAIZE]	20.7	6.7	13.66	3	2		cytoplasm; ribosome; cytosol		1.086	0.460785	0.891	0.396433	0.858	0.259167	1.043	0.673689
B6SYS1	Putative uncharacterized protein OS=Zea mays PE=2 SV=1 - [B6SYS1_MAIZE]	49.3	8.22	8.24	3	3		membrane		0.997	0.985498	0.962	0.774184	0.849	0.230021	1.043	0.676532
B6SKZ4	Nucleotide binding protein OS=Zea mays PE=2 SV=1 - [B6SKZ4_MAIZE]	68.3	5.55	3.22	1	2	protein binding			1.038	0.738825	1.223	0.107412	1.231	0.154183	1.042	0.6843
B6SLS6	Chaperone protein dnaJ 10 OS=Zea mays PE=2 SV=1 - [B6SLS6_MAIZE]	37.8	5.82	36.09	5	4	protein binding		metabolic process	0.846	0.19297	0.941	0.658448	1.167	0.289696	1.042	0.679294
B4FNN4	Uncharacterized protein OS=Zea mays PE=2 SV=1 - [B4FNN4_MAIZE]	28.5	9.69	10.81	2	3				0.896	0.392594	1.012	0.92673	1.149	0.341045	1.042	0.686189
B4FYQ7	Uncharacterized protein OS=Zea mays PE=2 SV=1 - [B4FYQ7_MAIZE]	20.6	7.84	11.28	3	2	metal ion binding			0.916	0.495704	0.948	0.69275	1.083	0.585394	1.042	0.680908
C0PCJ2	Uncharacterized protein OS=Zea mays PE=2 SV=1 - [C0PCJ2_MAIZE]	52.7	5.25	8.55	3	3	catalytic activity; protein binding	nucleus; organelle lumen	metabolic process; regulation of biological process; cell organization and biogenesis	0.912	0.472881	1.056	0.664376	1.078	0.606102	1.042	0.679957
B4FZU8	Malate dehydrogenase OS=Zea mays GN=ZEAMMB73_725623 PE=2 SV=1 - [B4FZU8_MAIZE]	35.3	8.1	54.71	2	5	nucleotide binding; catalytic activity; metal ion binding	cytoplasm; mitochondrion; membrane; extracellular	metabolic process; response to stimulus; defense response	0.93	0.572737	0.982	0.896378	1.065	0.669033	1.042	0.68447
K7UM44	Uncharacterized protein OS=Zea mays GN=ZEAMMB73_436424 PE=4 SV=1 - [K7UM44_MAIZE]	46.6	5.47	15.78	2	4				0.933	0.588192	0.984	0.904658	1.055	0.714397	1.042	0.68189
Q8W514	MSI type nucleosome/chromatin assembly factor C OS=Zea mays GN=nfc103 PE=2 SV=1 - [Q8W514_MAIZE]	48.6	4.96	22.04	1	6	protein binding			1.05	0.661247	0.995	0.969344	1.038	0.798587	1.042	0.685093
C0PGU8	Uncharacterized protein OS=Zea mays GN=ZEAMMB73_123565 PE=2 SV=1 - [C0PGU8_MAIZE]	81.6	6.01	8.63	1	5	catalytic activity	membrane; cytoplasm; extracellular	metabolic process; cell growth; cell organization and biogenesis; cell differentiation; development	0.919	0.511473	0.893	0.407116	1.031	0.838851	1.042	0.68208
B6SL10	Fasciclin-like arabinogalactan protein 8 OS=Zea mays PE=2 SV=1 - [B6SL10_MAIZE]	44.7	7.05	25.89	4	8				0.979	0.869907	0.978	0.872221	1.026	0.864271	1.042	0.679661
B4FW61	Protein kinase Pti1 OS=Zea mays PE=2 SV=1 - [B4FW61_MAIZE]	40.8	6.47	19.29	3	4	catalytic activity; nucleotide binding	membrane	metabolic process	0.998	0.987622	0.922	0.553647	1.016	0.914428	1.042	0.681463
K7TMY3	Uncharacterized protein OS=Zea mays GN=ZEAMMB73_550056 PE=3 SV=1 - [K7TMY3_MAIZE]	58.2	6.16	9.63	1	1				0.813	0.107091	0.778	0.0665763	0.999	0.991895	1.042	0.68505
B4FAF9	Uncharacterized protein OS=Zea mays PE=2 SV=1 - [B4FAF9_MAIZE]	39.6	5.9	4.44	2	2		membrane		1.125	0.293477	1.06	0.640818	0.985	0.906965	1.042	0.681416
B6SZA4	SWIB/MDM2 domain containing protein OS=Zea mays PE=2 SV=1 - [B6SZA4_MAIZE]	37.2	5.03	33.43	1	2	protein binding			0.915	0.491314	0.863	0.280841	0.984	0.904925	1.042	0.68607
B4FQ49	Uncharacterized protein OS=Zea mays PE=2 SV=1 - [B4FQ49_MAIZE]	19.1	6.23	8.19	2	1	catalytic activity	nucleus	metabolic process	0.803	0.0876145	0.74	0.0274605	0.962	0.773772	1.042	0.681969
B4FNA2	Putative AMP-dependent synthetase and ligase superfamily protein OS=Zea mays GN=ZEAMMB73_972340 PE=2 SV=1 - [B4FNA2_MAIZE]	47.2	6.67	2.26	1	1	catalytic activity	cytoplasm	metabolic process	1.232	0.0631989	1.079	0.545467	0.915	0.512961	1.042	0.680987
B4G286	40S ribosomal protein S18 OS=Zea mays PE=2 SV=1 - [B4G286_MAIZE]	17.7	10.74	52.63	1	1	RNA binding; structural molecule activity	nucleus; organelle lumen; cytoplasm; vacuole; ribosome; membrane; cytosol	metabolic process	1.023	0.835913	0.979	0.876254	0.904	0.456043	1.042	0.681476
B4FQH3	PP2A regulatory subunit TAP46 OS=Zea mays GN=ZEAMMB73_586388 PE=2 SV=1 - [B4FQH3_MAIZE]	47.4	5.33	10.64	2	1			response to stimulus; cell communication; regulation of biological process	0.962	0.761715	0.776	0.0638944	0.843	0.210062	1.042	0.683056
B4FU40	Nucleotide-binding protein 1 OS=Zea mays GN=ZEAMMB73_886938 PE=2 SV=1 - [B4FU40_MAIZE]	36.9	5.06	8.05	4	2	nucleotide binding; protein binding	cytoplasm; cytosol		0.95	0.6905	0.7	0.00913312	0.77	0.0552045	1.042	0.680458
B6SRN7	Glucose-6-phosphate/phosphate translocator 2 OS=Zea mays PE=2 SV=1 - [B6SRN7_MAIZE]	42.4	9.72	11	1	2	transporter activity	membrane	transport	1.495	0.000340728	0.951	0.713699	0.687	0.00597879	1.042	0.679873
B6TCF2	MPK14-putative MAPK OS=Zea mays PE=2 SV=1 - [B6TCF2_MAIZE]	42.4	7.02	2.16	2	2	nucleotide binding; catalytic activity; signal transducer activity		cell communication; regulation of biological process; response to stimulus; metabolic process	0.648	0.000702515	1.052	0.684562	1.695	0.000287985	1.041	0.691007
B4FXZ3	Grx_C2.2-glutaredoxin subgroup I OS=Zea mays PE=4 SV=1 - [B4FXZ3_MAIZE]	11.9	7.85	51.33	2	4	catalytic activity		cellular homeostasis; regulation of biological process	0.855	0.222973	1.068	0.599695	1.294	0.0770039	1.041	0.68707
B4F8J6	Uncharacterized protein OS=Zea mays PE=2 SV=1 - [B4F8J6_MAIZE]	37.5	6.8	9.48	2	2				0.815	0.111873	0.938	0.63712	1.2	0.210961	1.041	0.688144
K7VEB8	Uncharacterized protein OS=Zea mays GN=ZEAMMB73_911559 PE=4 SV=1 - [K7VEB8_MAIZE]	54.7	5.33	5.71	2	2				0.94	0.629456	1.077	0.553236	1.196	0.219397	1.041	0.689425
B6UFB3	Stromal 70 kDa heat shock-related protein OS=Zea mays PE=2 SV=1 - [B6UFB3_MAIZE]	74.6	5.21	38.69	3	4	nucleotide binding; protein binding	nucleus; cytoplasm; mitochondrion; extracellular	cell organization and biogenesis; metabolic process; response to stimulus; transport	0.947	0.673758	1.018	0.88772	1.177	0.263949	1.041	0.686717
B4FN24	Peroxiredoxin-5 OS=Zea mays GN=ZEAMMB73_584172 PE=2 SV=1 - [B4FN24_MAIZE]	17.3	5.02	64.2	1	5	antioxidant activity; catalytic activity	membrane; cytoplasm	response to stimulus; metabolic process	0.893	0.378432	0.931	0.600199	1.148	0.344944	1.041	0.68814
B4FK90	Brain protein 16 OS=Zea mays PE=2 SV=1 - [B4FK90_MAIZE]	37.4	5.07	15.61	1	4				0.856	0.226143	0.991	0.944037	1.142	0.364572	1.041	0.686887
B6TWX9	Putative uncharacterized protein OS=Zea mays PE=2 SV=1 - [B6TWX9_MAIZE]	20.6	9.48	7.65	1	1	protein binding	cytoplasm; membrane	development	0.964	0.775202	1.054	0.676443	1.141	0.366943	1.041	0.690985
K7UF68	Uncharacterized protein OS=Zea mays GN=ZEAMMB73_066017 PE=4 SV=1 - [K7UF68_MAIZE]	56.5	5.66	5.13	1	2				0.874	0.295402	0.928	0.582409	1.125	0.419902	1.041	0.691885
K7THT7	Putative DEAD-box ATP-dependent RNA helicase family protein OS=Zea mays GN=ZEAMMB73_739342 PE=3 SV=1 - [K7THT7_MAIZE]	119.7	6.01	3.19	2	2				1.007	0.94691	1.083	0.525913	1.122	0.431873	1.041	0.690751
A4ULE1	Nitrilase 2 OS=Zea mays GN=NIT2 PE=4 SV=1 - [A4ULE1_MAIZE]	38.8	5.44	5.54	4	1	catalytic activity	membrane; cytoplasm; extracellular	metabolic process; response to stimulus; cell communication	1.108	0.361857	1.129	0.333337	1.063	0.674956	1.041	0.690731
K7VVZ3	Phospholipase D OS=Zea mays GN=ZEAMMB73_647355 PE=3 SV=1 - [K7VVZ3_MAIZE]	81.6	7.11	15.09	2	8				0.968	0.801809	0.975	0.851065	1.05	0.740108	1.041	0.687754
B4FC26	Uncharacterized protein OS=Zea mays PE=2 SV=1 - [B4FC26_MAIZE]	22.5	5.71	50.74	10	5	nucleotide binding	nucleus; cytoplasm	cell communication; regulation of biological process; response to stimulus; transport	1.001	0.989602	1.002	0.991251	1.04	0.789441	1.041	0.691524
D2WKI1	DNA-directed RNA polymerase OS=Zea mays PE=2 SV=1 - [D2WKI1_MAIZE]	123.8	7.59	3.38	5	4	DNA binding; catalytic activity	nucleus; organelle lumen; chromosome; membrane	metabolic process; regulation of biological process; response to stimulus	0.876	0.301438	0.989	0.932473	1.036	0.809749	1.041	0.686757
Q9M585	Stomatin-like protein OS=Zea mays GN=STM1 PE=2 SV=1 - [Q9M585_MAIZE]	43.3	6.9	22.84	3	7		membrane		0.955	0.723532	0.878	0.340979	1.026	0.864828	1.041	0.690081
B6UC94	Elongation factor P OS=Zea mays PE=2 SV=1 - [B6UC94_MAIZE]	25.7	8.73	23.5	3	5	RNA binding	cytoplasm	metabolic process	0.962	0.765497	0.86	0.268344	0.996	0.972081	1.041	0.689399
B6T2Y9	Chlorophyll a-b binding protein 2 OS=Zea mays PE=2 SV=1 - [B6T2Y9_MAIZE]	27.9	5.66	45.83	2	1		cytoplasm; mitochondrion; membrane; extracellular	response to stimulus; metabolic process	1.066	0.567627	1.18	0.186424	0.931	0.600391	1.041	0.689855
B6T6E2	Craniofacial development protein 1 OS=Zea mays PE=2 SV=1 - [B6T6E2_MAIZE]	29	9.41	11.74	1	2				0.965	0.783849	0.858	0.26113	0.927	0.576091	1.041	0.692184
K7UAS3	Uncharacterized protein OS=Zea mays GN=ZEAMMB73_697996 PE=4 SV=1 - [K7UAS3_MAIZE]	21.4	4.84	6.83	3	1				1.103	0.382065	0.898	0.430092	0.85	0.232289	1.041	0.68649
B4G0X5	Peroxidase 16 OS=Zea mays PE=2 SV=1 - [B4G0X5_MAIZE]	35.4	9.19	9.04	2	2	antioxidant activity; catalytic activity; metal ion binding		response to stimulus; metabolic process	1.113	0.339918	0.938	0.636586	0.838	0.194656	1.041	0.691319
K7W7B8	Uncharacterized protein OS=Zea mays GN=ZEAMMB73_115568 PE=4 SV=1 - [K7W7B8_MAIZE]	30.8	8.38	3.27	3	1				1.313	0.0152371	1.047	0.713196	0.832	0.178305	1.041	0.68768
Q947C1	Fructose-6-phosphate-2-kinase/fructose-2, 6-bisphosphatase OS=Zea mays PE=2 SV=1 - [Q947C1_MAIZE]	81.9	6.02	5.8	4	4	catalytic activity; nucleotide binding	cytoplasm; cytosol; membrane	metabolic process	1.134	0.262065	0.953	0.725445	0.826	0.15993	1.041	0.687715
B4F817	Chloride intracellular channel 6 OS=Zea mays GN=ZEAMMB73_910058 PE=2 SV=1 - [B4F817_MAIZE]	23.4	5.45	59.35	5	6	metal ion binding; protein binding	cytoplasm; mitochondrion; vacuole; membrane; extracellular	response to stimulus; metabolic process; regulation of biological process	0.822	0.126036	1.128	0.334636	1.4	0.0207347	1.04	0.694473
B6SMC4	Putative uncharacterized protein OS=Zea mays PE=2 SV=1 - [B6SMC4_MAIZE]	31.9	4.77	26.12	1	6		membrane		0.924	0.540912	1.004	0.977594	1.164	0.298814	1.04	0.699777
B6SHU5	Fasciclin-like arabinogalactan protein 7 OS=Zea mays GN=ZEAMMB73_442403 PE=2 SV=1 - [B6SHU5_MAIZE]	28.2	9.31	13.38	2	4				0.918	0.505845	0.995	0.967221	1.152	0.332178	1.04	0.694738
O49975	MKK6-putative MAPKK OS=Zea mays PE=2 SV=1 - [O49975_MAIZE]	39.8	5.83	25.63	1	7	nucleotide binding; catalytic activity		metabolic process	0.968	0.798914	1.002	0.988169	1.101	0.508977	1.04	0.69733
B7ZZX9	Lipoxygenase OS=Zea mays PE=2 SV=1 - [B7ZZX9_MAIZE]	98.1	6.71	18.67	4	6	metal ion binding; protein binding; catalytic activity	cytoplasm; membrane	metabolic process; response to stimulus; defense response; development	0.74	0.019133	0.784	0.0746438	1.098	0.521181	1.04	0.699207
B6SIM0	Cytochrome c oxidase polypeptide Vb OS=Zea mays PE=2 SV=1 - [B6SIM0_MAIZE]	17.8	5.16	40	2	3	catalytic activity; transporter activity; metal ion binding	cytoplasm; mitochondrion; membrane	metabolic process	0.954	0.717731	1.004	0.973325	1.083	0.585649	1.04	0.695073
B4G1C2	Uncharacterized protein OS=Zea mays PE=2 SV=1 - [B4G1C2_MAIZE]	34.2	7.55	14.74	1	4	catalytic activity		metabolic process	0.946	0.665802	1.036	0.776288	1.073	0.631069	1.04	0.697519
B4F7Z7	G10-like protein OS=Zea mays PE=2 SV=1 - [B4F7Z7_MAIZE]	17.3	8.4	7.59	2	2		nucleus		1.32	0.0133628	1.352	0.0160516	1.068	0.654175	1.04	0.693815
B6UD29	Eukaryotic translation initiation factor 4E-2 OS=Zea mays PE=2 SV=1 - [B6UD29_MAIZE]	24.1	5.94	18.52	2	3	RNA binding	nucleus; cytoplasm	metabolic process; response to stimulus	0.993	0.958882	0.968	0.811136	1.066	0.661523	1.04	0.698939
Q8SA98	Glycyl-tRNA synthetase OS=Zea mays GN=Z195D10.2 PE=4 SV=1 - [Q8SA98_MAIZE]	21	9.38	5.53	1	1	nucleotide binding; catalytic activity	cytoplasm	metabolic process	0.91	0.461844	0.906	0.469618	1.038	0.801016	1.04	0.698938
B4FBV8	Eukaryotic translation initiation factor 3 subunit G OS=Zea mays GN=ZEAMMB73_614620 PE=2 SV=1 - [B4FBV8_MAIZE]	31.6	8.51	23.34	2	6	nucleotide binding; RNA binding; metal ion binding	cytoplasm; membrane	metabolic process	1.128	0.280885	1.044	0.730179	1.024	0.870553	1.04	0.694274
C0HF58	Uncharacterized protein OS=Zea mays PE=2 SV=1 - [C0HF58_MAIZE]	44.8	6.16	12.11	2	2	catalytic activity	membrane	metabolic process	1.047	0.678333	1.044	0.731614	1.018	0.903175	1.04	0.694373
B6SUB6	Anthocyanidin 5,3-O-glucosyltransferase OS=Zea mays PE=2 SV=1 - [B6SUB6_MAIZE]	52.1	5.85	14.37	3	6	catalytic activity	membrane	metabolic process	0.867	0.266373	0.878	0.339792	1.018	0.906898	1.04	0.694905
C0P5Y3	Uncharacterized protein OS=Zea mays PE=2 SV=1 - [C0P5Y3_MAIZE]	84.4	5.77	60.31	3	23	catalytic activity; metal ion binding		metabolic process	0.975	0.844286	0.953	0.72378	1.009	0.952482	1.04	0.697378
C0PAW5	Uncharacterized protein OS=Zea mays PE=2 SV=1 - [C0PAW5_MAIZE]	64.9	5.67	40.72	1	3	nucleotide binding; protein binding	nucleus; cytoplasm; mitochondrion; extracellular	cell organization and biogenesis; metabolic process; response to stimulus; transport	1.062	0.5904	1.004	0.977862	1.005	0.975132	1.04	0.699323
B4FAC5	Uncharacterized protein OS=Zea mays PE=2 SV=1 - [B4FAC5_MAIZE]	16.3	10.14	22.45	1	3	metal ion binding			1.037	0.741546	0.963	0.783577	0.968	0.807114	1.04	0.699315
B6TJQ8	DnaJ protein OS=Zea mays PE=2 SV=1 - [B6TJQ8_MAIZE]	37.2	6.04	16.37	2	3	protein binding		metabolic process	0.995	0.968033	0.925	0.567306	0.939	0.64301	1.04	0.694237
K7TZB8	Putative bifunctional dethiobiotin synthetase/adenosylmethionine-8-amino-7-oxononanoate aminotransferase related protein OS=Zea mays GN=ZEAMMB73_543091 PE=3 SV=1 - [K7TZB8_MAIZE]	90.2	6.68	2.69	2	2				1.069	0.550368	0.951	0.712323	0.922	0.548202	1.04	0.698899
C0PEE9	Uncharacterized protein OS=Zea mays PE=2 SV=1 - [C0PEE9_MAIZE]	98.6	6.23	1.34	1	1	catalytic activity	membrane	metabolic process	0.78	0.0521432	0.674	0.00391518	0.901	0.444089	1.04	0.697845
B6TD64	Ferredoxin--NADP reductase OS=Zea mays PE=2 SV=1 - [B6TD64_MAIZE]	42.1	8.76	10.5	2	3	catalytic activity; metal ion binding; nucleotide binding	membrane	metabolic process	1.053	0.642082	0.926	0.570845	0.885	0.36774	1.04	0.699645
B4FEA2	Uncharacterized protein OS=Zea mays PE=2 SV=1 - [B4FEA2_MAIZE]	30.1	9.51	25.68	1	5		cytoplasm; membrane	transport	1.046	0.686178	0.857	0.257831	0.843	0.209305	1.04	0.699754
B6U1Y6	Putative uncharacterized protein OS=Zea mays PE=4 SV=1 - [B6U1Y6_MAIZE]	5.7	9.09	16.33	6	1	metal ion binding	cytoplasm; mitochondrion; membrane		0.499	5.64e-08	0.981	0.888565	1.828	3.41e-05	1.039	0.704423
K7V2Q9	Uncharacterized protein OS=Zea mays GN=ZEAMMB73_109111 PE=3 SV=1 - [K7V2Q9_MAIZE]	32.4	7.01	11.53	2	1				0.784	0.0575405	1.182	0.181947	1.571	0.00193055	1.039	0.703576
K7V8E2	Uncharacterized protein OS=Zea mays GN=ZEAMMB73_212438 PE=4 SV=1 - [K7V8E2_MAIZE]	159.7	7.05	13.35	2	10				0.888	0.354776	1.096	0.463319	1.35	0.0395603	1.039	0.702553
B6TGG5	CePP protein OS=Zea mays PE=2 SV=1 - [B6TGG5_MAIZE]	45.3	4.96	2.51	1	1		membrane		0.884	0.338467	1.052	0.68418	1.24	0.140677	1.039	0.703215
K7TNK3	Uncharacterized protein OS=Zea mays GN=ZEAMMB73_392937 PE=4 SV=1 - [K7TNK3_MAIZE]	150.4	4.7	9.66	1	13				0.852	0.21276	0.924	0.560627	1.146	0.350626	1.039	0.701803
B4FH47	Uncharacterized protein OS=Zea mays PE=2 SV=1 - [B4FH47_MAIZE]	18.1	5.91	31.14	5	3		membrane	response to stimulus	0.95	0.690633	1.081	0.535018	1.129	0.405325	1.039	0.703806
C0P5X6	Uncharacterized protein OS=Zea mays GN=ZEAMMB73_533261 PE=2 SV=1 - [C0P5X6_MAIZE]	50.9	6.25	21.81	2	1	nucleotide binding; enzyme regulator activity	nucleus; cytoplasm; membrane; extracellular	response to stimulus; defense response; metabolic process; regulation of biological process	0.71	0.00760421	0.758	0.0430358	1.113	0.465442	1.039	0.700555
B6STP9	Photosystem I reaction center subunit XI OS=Zea mays PE=2 SV=1 - [B6STP9_MAIZE]	22.3	9.63	19.05	2	1		membrane	metabolic process	0.947	0.674263	1.001	0.993864	1.112	0.468945	1.039	0.706139
C0PD23	Uncharacterized protein OS=Zea mays GN=ZEAMMB73_490689 PE=2 SV=1 - [C0PD23_MAIZE]	45.3	8.95	2.65	3	1	nucleotide binding; catalytic activity	membrane	metabolic process	1.028	0.800811	1.095	0.470365	1.109	0.479548	1.039	0.702303
C4J757	Uncharacterized protein OS=Zea mays PE=4 SV=1 - [C4J757_MAIZE]	12.9	4.91	16.95	1	1				0.979	0.871375	1.068	0.602147	1.101	0.509215	1.039	0.703462
B4FGY0	Calcyclin-binding protein OS=Zea mays PE=2 SV=1 - [B4FGY0_MAIZE]	24.3	8.59	17.97	2	2				0.848	0.200314	1.032	0.801168	1.101	0.509584	1.039	0.703598
B4FNE3	Rac-like GTP-binding protein 5 OS=Zea mays PE=2 SV=1 - [B4FNE3_MAIZE]	21.6	9.23	14.72	9	2	nucleotide binding; protein binding	nucleus; organelle lumen; cytoplasm; cytoskeleton; membrane	cell organization and biogenesis; cell communication; regulation of biological process; response to stimulus; cell differentiation; cell growth; development; reproduction; transport	0.912	0.475285	0.956	0.739025	1.091	0.552674	1.039	0.705286
B4FBI6	Uncharacterized protein OS=Zea mays GN=ZEAMMB73_311383 PE=2 SV=1 - [B4FBI6_MAIZE]	46.7	5.54	13.58	2	2	catalytic activity		metabolic process	1.02	0.856139	1.017	0.896357	1.086	0.573122	1.039	0.707212
K7UZT6	Pyruvate, phosphate dikinase 2 OS=Zea mays GN=ZEAMMB73_872355 PE=4 SV=1 - [K7UZT6_MAIZE]	96	5.8	34.43	4	4				1.019	0.861788	0.997	0.981552	1.06	0.690974	1.039	0.705195
C4J9S6	Uncharacterized protein OS=Zea mays PE=2 SV=1 - [C4J9S6_MAIZE]	26.4	5.78	32.24	2	5	catalytic activity	cytoplasm; membrane	response to stimulus	0.93	0.575432	0.923	0.556145	1.058	0.702393	1.039	0.703118
B4FSA7	ADP,ATP carrier protein OS=Zea mays PE=2 SV=1 - [B4FSA7_MAIZE]	41.2	9.8	29.47	5	5	transporter activity	cytoplasm; mitochondrion; membrane	transport	1.083	0.477438	1.052	0.688535	1.041	0.785709	1.039	0.705156
B6TCM9	Spermidine synthase 1 OS=Zea mays PE=2 SV=1 - [B6TCM9_MAIZE]	39.4	6.02	45.43	2	3	catalytic activity	membrane	metabolic process	1.202	0.101294	1.165	0.221509	1.01	0.94737	1.039	0.707118
B6UE73	Uncharacterized protein OS=Zea mays GN=ZEAMMB73_420552 PE=2 SV=1 - [B6UE73_MAIZE]	61.8	9.06	5.03	1	2				0.978	0.863428	0.848	0.226462	0.943	0.664429	1.039	0.701889
B4FHJ9	Uncharacterized protein OS=Zea mays PE=2 SV=1 - [B4FHJ9_MAIZE]	20	9.51	66.85	3	2	nucleotide binding	nucleus; organelle lumen; cytoplasm; mitochondrion; vacuole; membrane	response to stimulus	1.131	0.272225	1.065	0.613497	0.93	0.592351	1.039	0.7015
C0P4U7	Uncharacterized protein OS=Zea mays PE=4 SV=1 - [C0P4U7_MAIZE]	7.7	9.91	43.28	4	2	catalytic activity; transporter activity	cytoplasm; mitochondrion; membrane		1.116	0.326137	0.921	0.545258	0.859	0.264377	1.039	0.703947
B6UF28	Putative uncharacterized protein OS=Zea mays PE=2 SV=1 - [B6UF28_MAIZE]	17.9	9.76	14.04	1	2		membrane		1.109	0.356118	0.808	0.119659	0.722	0.0171061	1.039	0.705093
C4J6T2	Uncharacterized protein OS=Zea mays PE=2 SV=1 - [C4J6T2_MAIZE]	71.1	7.68	4.6	1	2		cytoplasm	transport	0.932	0.585552	1.157	0.244989	1.212	0.187277	1.038	0.711687
K7TYT4	Putative 1-phosphatidylinositol-4-phosphate 5-kinase/ zinc ion binding family OS=Zea mays GN=ZEAMMB73_103658 PE=4 SV=1 - [K7TYT4_MAIZE]	177.7	6	2.55	2	3				0.951	0.695929	0.933	0.611124	1.17	0.281222	1.038	0.71452
B6SQI8	Density-regulated protein OS=Zea mays PE=2 SV=1 - [B6SQI8_MAIZE]	21.4	7.66	3.98	3	1	RNA binding		metabolic process	0.965	0.780505	1.057	0.660616	1.139	0.371902	1.038	0.714463
K7VC82	Uncharacterized protein OS=Zea mays GN=ZEAMMB73_997107 PE=4 SV=1 - [K7VC82_MAIZE]	109.8	7.69	4.26	1	3				1.001	0.988488	1.077	0.551901	1.138	0.375322	1.038	0.714522
B4FN51	Uncharacterized protein OS=Zea mays PE=2 SV=1 - [B4FN51_MAIZE]	33.1	6.21	9.9	1	2	enzyme regulator activity; nucleotide binding; metal ion binding; protein binding	cytoplasm; mitochondrion; organelle lumen	metabolic process	0.887	0.349598	0.97	0.825565	1.138	0.375068	1.038	0.71379
B6T871	Lactoylglutathione lyase OS=Zea mays PE=2 SV=1 - [B6T871_MAIZE]	15.1	5.8	19.29	3	2	catalytic activity			0.965	0.782682	0.963	0.784659	1.053	0.723602	1.038	0.711441
B6TKY3	T-complex protein 1 subunit alpha OS=Zea mays GN=ZEAMMB73_410022 PE=2 SV=1 - [B6TKY3_MAIZE]	59.2	6.09	48.62	3	23	nucleotide binding; protein binding	cytoplasm; membrane	metabolic process	1.041	0.72054	1.004	0.976883	1.013	0.932119	1.038	0.710434
K7U739	Uncharacterized protein OS=Zea mays GN=ZEAMMB73_457398 PE=4 SV=1 - [K7U739_MAIZE]	16	4.32	5.88	5	1				0.931	0.579292	0.901	0.4465	1.007	0.962334	1.038	0.70872
B6TBM1	Alpha-soluble NSF attachment protein OS=Zea mays GN=ZEAMMB73_280269 PE=2 SV=1 - [B6TBM1_MAIZE]	32.4	5.17	30.1	1	7	protein binding	cytoplasm; vacuole; membrane	transport	0.999	0.994732	0.977	0.864454	1.002	0.989436	1.038	0.711653
P18025	Tubulin beta-1 chain OS=Zea mays GN=TUBB1 PE=1 SV=1 - [TBB1_MAIZE]	49.9	4.92	53.59	3	3	nucleotide binding; catalytic activity; structural molecule activity	nucleus; organelle lumen; cytoplasm; vacuole; cytoskeleton; membrane	metabolic process; cellular component movement; response to stimulus; cell organization and biogenesis	0.984	0.899568	0.94	0.649204	0.991	0.946065	1.038	0.711257
Q38JE3	TIL-2-Zea mays Temperature-induced lipocalin-2 OS=Zea mays GN=TIL-2 PE=2 SV=1 - [Q38JE3_MAIZE]	20.9	7.44	29.83	1	5	transporter activity		transport	1	0.995149	0.91	0.491453	0.981	0.884438	1.038	0.709871
B6TJR4	Uncharacterized protein OS=Zea mays PE=2 SV=1 - [B6TJR4_MAIZE]	56.6	6.4	9.18	2	5	protein binding	nucleus; organelle lumen	development; reproduction; cell communication	1.033	0.767546	0.973	0.841972	0.98	0.877862	1.038	0.712539
B4FQ80	Chlorophyll a-b binding protein 2 OS=Zea mays PE=2 SV=1 - [B4FQ80_MAIZE]	28.1	5.26	51.5	4	2		cytoplasm; mitochondrion; membrane; extracellular	response to stimulus; metabolic process	1.085	0.463985	0.991	0.948777	0.977	0.859478	1.038	0.71357
B6TH28	Uncharacterized protein OS=Zea mays PE=4 SV=1 - [B6TH28_MAIZE]	6.8	9.82	17.46	2	2		membrane		0.954	0.713536	0.876	0.333619	0.956	0.740787	1.038	0.708177
A1IMH5	Putative gamma-tocopherol methyltransferase OS=Zea mays GN=tmt PE=2 SV=1 - [A1IMH5_MAIZE]	38.3	8.28	12.5	3	3	catalytic activity		metabolic process	1.002	0.983722	0.891	0.397372	0.947	0.685073	1.038	0.713937
B6ST74	Pheophorbide a oxygenase OS=Zea mays PE=2 SV=1 - [B6ST74_MAIZE]	58.9	9	21.33	1	9	catalytic activity; metal ion binding	cytoplasm; membrane	metabolic process	1.004	0.966947	1.042	0.742722	0.942	0.65925	1.038	0.709807
C0PP57	Uncharacterized protein OS=Zea mays PE=2 SV=1 - [C0PP57_MAIZE]	50.2	5.5	19.82	2	3	catalytic activity	cytoplasm; endoplasmic reticulum	cellular homeostasis; regulation of biological process	0.962	0.761426	0.87	0.30673	0.936	0.624151	1.038	0.712017
K7UT36	Putative RNA helicase family protein OS=Zea mays GN=ZEAMMB73_892622 PE=4 SV=1 - [K7UT36_MAIZE]	86	7.06	1.96	3	1				1.306	0.0173395	1.157	0.243027	0.922	0.547605	1.038	0.714451
B4FAD4	Uncharacterized protein OS=Zea mays PE=2 SV=1 - [B4FAD4_MAIZE]	39.7	6.98	38.9	2	2	metal ion binding; catalytic activity; nucleotide binding	cytoplasm	metabolic process	0.967	0.794385	0.816	0.136346	0.878	0.339578	1.038	0.708843
B4FIV1	Uncharacterized protein OS=Zea mays PE=2 SV=1 - [B4FIV1_MAIZE]	37.8	7.62	6.14	3	1				1.495	0.000339019	1.212	0.124475	0.843	0.210911	1.038	0.711174
B6U4T0	Condensin complex subunit 2 OS=Zea mays PE=2 SV=1 - [B6U4T0_MAIZE]	75.2	4.89	4.01	1	2		membrane	cell organization and biogenesis; metabolic process; cell division	0.905	0.439423	1.064	0.622833	1.221	0.171532	1.037	0.721567
K7UGF5	Glyceraldehyde-3-phosphate dehydrogenase3 OS=Zea mays GN=ZEAMMB73_872107 PE=3 SV=1 - [K7UGF5_MAIZE]	31.9	7.47	55.25	6	8				1.039	0.73108	1.121	0.3622	1.145	0.35429	1.037	0.719515
K7UAK6	Uncharacterized protein OS=Zea mays GN=ZEAMMB73_501517 PE=4 SV=1 - [K7UAK6_MAIZE]	14.4	4.97	8.94	3	2				1.024	0.831903	1.071	0.584338	1.088	0.565669	1.037	0.716485
B4FIY7	Putative ubiquitin-conjugating enzyme family isoform 1 OS=Zea mays GN=ZEAMMB73_608594 PE=2 SV=1 - [B4FIY7_MAIZE]	20.6	8.24	18.03	5	3	nucleotide binding; catalytic activity		response to stimulus; development	0.952	0.699929	0.977	0.864691	1.076	0.617168	1.037	0.720575
B2Y0K4	Tryptophan synthase alpha OS=Zea mays GN=TSA PE=2 SV=1 - [B2Y0K4_MAIZE]	33.1	8.35	10.34	2	2	catalytic activity	cytoplasm	metabolic process; defense response; response to stimulus; cell organization and biogenesis	1.066	0.566085	1.115	0.38587	1.054	0.722247	1.037	0.716452
B4F7Y5	Acid phosphatase 1 OS=Zea mays GN=ZEAMMB73_998506 PE=2 SV=1 - [B4F7Y5_MAIZE]	29.6	4.79	5.82	1	2	catalytic activity	cytoplasm; vacuole; membrane		0.926	0.550433	0.921	0.54676	1.053	0.724824	1.037	0.717385
C0PJK5	Uncharacterized protein OS=Zea mays PE=2 SV=1 - [C0PJK5_MAIZE]	54.9	10.43	6.26	2	2	protein binding	membrane		0.944	0.656942	0.95	0.704602	1.046	0.761081	1.037	0.714779
Q6PWU8	Putative peptide N-glycanase (Fragment) OS=Zea mays PE=2 SV=1 - [Q6PWU8_MAIZE]	9	8.53	26.51	2	2				1.038	0.736789	1.064	0.620441	1.009	0.955459	1.037	0.719195
B6T5I9	Immature colon carcinoma transcript 1 protein OS=Zea mays PE=2 SV=1 - [B6T5I9_MAIZE]	24.9	10.48	8.81	2	1	RNA binding		cell organization and biogenesis; metabolic process	0.923	0.532231	0.873	0.32032	0.983	0.898968	1.037	0.718942
C4IZ62	Uncharacterized protein OS=Zea mays GN=ZEAMMB73_566534 PE=2 SV=1 - [C4IZ62_MAIZE]	48.4	5.71	35.6	5	2	DNA binding; catalytic activity; nucleotide binding			1.14	0.241374	1.058	0.655225	0.964	0.786588	1.037	0.71755
K7VPT6	Uncharacterized protein OS=Zea mays GN=ZEAMMB73_113048 PE=4 SV=1 - [K7VPT6_MAIZE]	16.1	10.07	4.61	1	1				1.023	0.836035	1.031	0.807382	0.956	0.740974	1.037	0.717645
C0P7X4	Putative RNA helicase family protein OS=Zea mays GN=ZEAMMB73_478097 PE=2 SV=1 - [C0P7X4_MAIZE]	109.7	5.21	4.73	3	3			defense response; response to stimulus	0.994	0.963565	0.979	0.876178	0.933	0.609493	1.037	0.719884
C0HDZ6	Uncharacterized protein OS=Zea mays PE=2 SV=1 - [C0HDZ6_MAIZE]	41.7	5.49	54.38	5	1	nucleotide binding; catalytic activity	cytoplasm; cytoskeleton		1.451	0.000915911	1.243	0.0823911	0.89	0.391699	1.037	0.721336
B4F8A0	10-deacetylbaccatin III 10-O-acetyltransferase OS=Zea mays PE=2 SV=1 - [B4F8A0_MAIZE]	45.3	7.23	9.88	1	3	catalytic activity			1.042	0.710142	0.923	0.558901	0.826	0.160357	1.037	0.720804
Q4W1F6	Thioredoxin OS=Zea mays GN=trxh2 PE=2 SV=1 - [Q4W1F6_MAIZE]	13	6.67	68.03	5	9	catalytic activity; antioxidant activity		metabolic process; cellular homeostasis; regulation of biological process	0.913	0.481585	1.102	0.436708	1.225	0.163438	1.036	0.722192
B6TD34	SWIB/MDM2 domain containing protein OS=Zea mays PE=2 SV=1 - [B6TD34_MAIZE]	41.6	6.44	7.49	3	3	protein binding			0.876	0.303676	1.014	0.912913	1.185	0.244815	1.036	0.721953
B6TNC0	Ankyrin repeat domain-containing protein 2 OS=Zea mays PE=2 SV=1 - [B6TNC0_MAIZE]	34.8	4.53	26.93	1	3	protein binding	nucleus; cytoplasm; membrane	metabolic process; development; defense response; response to stimulus; reproduction; transport	0.803	0.0865542	0.878	0.341441	1.135	0.386209	1.036	0.727788
B6U237	Heat shock 70 kDa protein 4 OS=Zea mays GN=ZEAMMB73_352123 PE=2 SV=1 - [B6U237_MAIZE]	93.5	5.43	27	4	7	nucleotide binding	membrane	response to stimulus	0.997	0.984513	1.048	0.708314	1.108	0.484337	1.036	0.726801
B6TK48	Speckle-type POZ protein OS=Zea mays PE=2 SV=1 - [B6TK48_MAIZE]	41.9	5.16	22.69	4	6	protein binding			1.05	0.663109	1.022	0.865799	1.091	0.553078	1.036	0.72322
B6TEX0	Inositol monophosphatase 3 OS=Zea mays PE=2 SV=1 - [B6TEX0_MAIZE]	28.8	5.27	22.1	1	6		membrane	metabolic process	1.006	0.955791	0.979	0.877732	1.071	0.637833	1.036	0.722144
B4FUJ3	Uncharacterized protein OS=Zea mays GN=ZEAMMB73_904604 PE=2 SV=1 - [B4FUJ3_MAIZE]	16.9	6.8	16.23	1	1				0.879	0.314331	0.905	0.466719	1.07	0.64508	1.036	0.725995
B4F856	Putative serine/threonine protein phosphatase superfamily protein OS=Zea mays GN=ZEAMMB73_743309 PE=2 SV=1 - [B4F856_MAIZE]	35	6.58	12.66	2	4	catalytic activity			0.961	0.758794	1.067	0.60334	1.067	0.659564	1.036	0.722068
B8A0C4	Uncharacterized protein OS=Zea mays GN=ZEAMMB73_866328 PE=2 SV=1 - [B8A0C4_MAIZE]	107.9	6.07	25.25	5	14	protein binding	membrane	cell organization and biogenesis	0.961	0.760708	0.959	0.759561	1.037	0.804729	1.036	0.725688
K7W2V5	Putative vesicle-associated membrane protein family protein OS=Zea mays GN=ZEAMMB73_595967 PE=4 SV=1 - [K7W2V5_MAIZE]	40	9.8	20.61	13	3				0.942	0.642359	0.947	0.687957	1.02	0.894925	1.036	0.72614
B6SGR7	Ubiquitin-conjugating enzyme E2-17 kDa OS=Zea mays PE=2 SV=1 - [B6SGR7_MAIZE]	17.3	5.97	17.76	4	2	nucleotide binding; protein binding; catalytic activity		response to stimulus; development; regulation of biological process; reproduction; cell organization and biogenesis; metabolic process	0.95	0.688628	0.961	0.771551	1.01	0.949313	1.036	0.724737
B6T9S5	Ferredoxin--NADP reductase, leaf isozyme OS=Zea mays PE=2 SV=1 - [B6T9S5_MAIZE]	40.6	8.32	63.69	1	13	catalytic activity; RNA binding; nucleotide binding	cytoplasm; membrane; extracellular	metabolic process; defense response; response to stimulus	0.972	0.829323	0.945	0.676553	1.007	0.964555	1.036	0.722506
C0P4D9	Putative DUF1296 domain containing family protein OS=Zea mays GN=ZEAMMB73_418532 PE=2 SV=1 - [C0P4D9_MAIZE]	88	5.12	8.34	2	3	protein binding			0.983	0.895565	0.959	0.760752	1.003	0.985827	1.036	0.722761
K7V6D4	Thylakoid assembly5 OS=Zea mays GN=ZEAMMB73_862893 PE=4 SV=1 - [K7V6D4_MAIZE]	19	5.35	6.52	2	1				1.04	0.724451	0.995	0.968276	0.993	0.956564	1.036	0.726599
B4FBL0	CAAX prenyl protease 1 OS=Zea mays PE=2 SV=1 - [B4FBL0_MAIZE]	48.7	7.65	7.06	4	3	catalytic activity	cytoplasm; vacuole; endoplasmic reticulum; membrane	metabolic process	1.026	0.819277	0.979	0.875877	0.958	0.751884	1.036	0.726276
B4FHM1	Uncharacterized protein OS=Zea mays PE=2 SV=1 - [B4FHM1_MAIZE]	33.3	6.46	29.93	6	6	metal ion binding	cytoplasm; mitochondrion; membrane; vacuole		1.026	0.817447	0.932	0.60457	0.929	0.585953	1.036	0.72548
C0PBV1	Uncharacterized protein OS=Zea mays PE=2 SV=1 - [C0PBV1_MAIZE]	20.5	9.67	19.27	2	4	nucleotide binding			0.903	0.427186	0.868	0.299254	0.929	0.586736	1.036	0.726985
K7UQU8	Uncharacterized protein OS=Zea mays GN=ZEAMMB73_789762 PE=4 SV=1 - [K7UQU8_MAIZE]	55.4	8.16	2.26	2	1				0.952	0.701206	0.813	0.129461	0.887	0.376007	1.036	0.728079
Q7DNA5	Branching enzyme-I (Fragment) OS=Zea mays GN=BE-I PE=2 SV=1 - [Q7DNA5_MAIZE]	92.7	7.2	2.43	4	1	catalytic activity		metabolic process	1.062	0.588158	0.907	0.47468	0.886	0.37571	1.036	0.72609
A5H8G4	Peroxidase 1 OS=Zea mays GN=PER1 PE=1 SV=1 - [PER1_MAIZE]	38.3	7.14	23.98	20	7	antioxidant activity; catalytic activity; metal ion binding	extracellular; cytoplasm; vacuole	response to stimulus; metabolic process	1.069	0.550037	0.894	0.413232	0.827	0.162828	1.036	0.728529
B4FVT7	Uncharacterized protein OS=Zea mays PE=2 SV=1 - [B4FVT7_MAIZE]	23	9.74	17.73	3	1	protein binding	cytoplasm; mitochondrion; vacuole; membrane		1.068	0.553705	0.763	0.0477138	0.742	0.0283675	1.036	0.723276
B6TM31	Glucan endo-1,3-beta-glucosidase, acidic isoform OS=Zea mays PE=2 SV=1 - [B6TM31_MAIZE]	35.9	7.01	16.38	2	4	catalytic activity	membrane	metabolic process	1.006	0.95583	1.195	0.154035	1.256	0.118434	1.035	0.731588
B6TWQ1	Golgi SNAP receptor complex member 1 OS=Zea mays PE=2 SV=1 - [B6TWQ1_MAIZE]	24.6	8.16	11.93	3	2		cytoplasm; Golgi; membrane	transport; cell organization and biogenesis	0.921	0.524658	0.967	0.804898	1.107	0.486349	1.035	0.731441
C4J7W9	Uncharacterized protein OS=Zea mays PE=4 SV=1 - [C4J7W9_MAIZE]	7.4	8.91	27.27	4	1				0.956	0.72431	1.015	0.904373	1.103	0.503154	1.035	0.729985
C0PL82	Uncharacterized protein OS=Zea mays PE=2 SV=1 - [C0PL82_MAIZE]	22.9	9.64	10.19	2	2		membrane		0.924	0.540449	0.88	0.351699	1.1	0.515638	1.035	0.732654
C0P2V4	Uncharacterized protein OS=Zea mays PE=2 SV=1 - [C0P2V4_MAIZE]	81.8	6.32	5.18	1	3		membrane		1.03	0.792905	0.986	0.91503	1.092	0.547396	1.035	0.732165
C4IZK3	Ubiquitin carboxyl-terminal hydrolase OS=Zea mays PE=2 SV=1 - [C4IZK3_MAIZE]	60.3	7.59	8.33	1	4	catalytic activity	nucleus	metabolic process	0.954	0.716168	1.115	0.384109	1.085	0.578265	1.035	0.735524
B4FPA6	DNA-directed RNA polymerases I, II, and III 17.1 kDa polypeptide OS=Zea mays PE=2 SV=1 - [B4FPA6_MAIZE]	16.6	5.05	22.6	2	3	catalytic activity	nucleus; organelle lumen	metabolic process	0.894	0.38549	0.782	0.0724317	1.074	0.624724	1.035	0.731156
B6T1J3	40S ribosomal protein S13 OS=Zea mays PE=2 SV=1 - [B6T1J3_MAIZE]	16.9	10.45	50	6	1	structural molecule activity	nucleus; organelle lumen; cytoplasm; ribosome; membrane; cytosol	cell division; metabolic process; development; cell differentiation; cell organization and biogenesis	1.086	0.461147	1.101	0.443921	1.052	0.731659	1.035	0.731645
B6T8M0	RNA binding protein OS=Zea mays PE=2 SV=1 - [B6T8M0_MAIZE]	25.3	10.92	15.04	2	3	nucleotide binding; structural molecule activity	cytoplasm; ribosome	metabolic process	0.944	0.652071	0.948	0.693127	1.041	0.784158	1.035	0.734482
K7V4E6	Uncharacterized protein OS=Zea mays GN=ZEAMMB73_206456 PE=4 SV=1 - [K7V4E6_MAIZE]	82.3	7.21	2.41	2	2				1.008	0.944392	1.001	0.994943	1.031	0.837529	1.035	0.73221
B4FK58	Signal recognition particle 19 kDa protein OS=Zea mays PE=2 SV=1 - [B4FK58_MAIZE]	16	9.86	22.6	1	4	RNA binding	cytoplasm	transport	1.033	0.771788	1.014	0.915034	1.02	0.892454	1.035	0.734421
B6T8F8	Arabinogalactan protein OS=Zea mays PE=4 SV=1 - [B6T8F8_MAIZE]	13.4	8.19	8.4	2	1		membrane		0.928	0.564047	0.907	0.477389	1.014	0.928028	1.035	0.735135
B4G108	Uncharacterized protein OS=Zea mays PE=2 SV=1 - [B4G108_MAIZE]	31.4	10.67	13.89	1	2	nucleotide binding; structural molecule activity; catalytic activity	cytoplasm; mitochondrion; ribosome	metabolic process	1.012	0.915283	1.025	0.841479	1.009	0.951566	1.035	0.734973
K7U2U5	Putative RNA helicase family protein OS=Zea mays GN=ZEAMMB73_931461 PE=4 SV=1 - [K7U2U5_MAIZE]	71.8	7.11	3.76	1	2				0.933	0.591506	0.895	0.418462	0.995	0.968892	1.035	0.73382
B4F980	Uncharacterized protein OS=Zea mays PE=4 SV=1 - [B4F980_MAIZE]	12.5	8.46	33.65	4	3				1.018	0.87456	1.001	0.991959	0.989	0.933295	1.035	0.735767
B4G1B5	Uncharacterized protein OS=Zea mays PE=4 SV=1 - [B4G1B5_MAIZE]	11.8	6.54	36.36	2	2				0.853	0.214726	0.806	0.114576	0.98	0.881597	1.035	0.733698
B8A0D2	Uncharacterized protein OS=Zea mays PE=2 SV=1 - [B8A0D2_MAIZE]	58.4	6.39	6.48	1	3	protein binding	nucleus; organelle lumen	cell differentiation; development; reproduction	0.949	0.684381	0.917	0.524897	0.979	0.87266	1.035	0.729271
B6T4T1	Uncharacterized protein OS=Zea mays GN=ZEAMMB73_475591 PE=2 SV=1 - [B6T4T1_MAIZE]	31.7	7.47	7.32	1	1		membrane	cell organization and biogenesis	1.13	0.274943	1.029	0.821406	0.945	0.674722	1.035	0.730218
B0FSL2	Early responsive to dehydration protein OS=Zea mays GN=ERD4 PE=2 SV=1 - [B0FSL2_MAIZE]	82	9.1	2.46	1	2		membrane		0.985	0.909147	0.896	0.421641	0.944	0.670731	1.035	0.729136
K7UI47	50S ribosomal protein L35 OS=Zea mays GN=ZEAMMB73_382863 PE=3 SV=1 - [K7UI47_MAIZE]	8	11.4	28.99	7	2				1.112	0.342551	1.138	0.303095	0.943	0.662051	1.035	0.73031
C0PD42	Uncharacterized protein OS=Zea mays PE=2 SV=1 - [C0PD42_MAIZE]	63.3	5.33	19.07	2	4	catalytic activity		metabolic process	1.001	0.989944	0.934	0.618609	0.919	0.532431	1.035	0.729936
Q43243	H(+)-transporting ATPase OS=Zea mays GN=Mha1 PE=1 SV=1 - [Q43243_MAIZE]	103.8	5.97	17.28	2	2	nucleotide binding; catalytic activity; transporter activity; metal ion binding	membrane	metabolic process; transport; response to stimulus	1.133	0.266156	1.075	0.566257	0.894	0.410963	1.035	0.735545
K7V886	Uncharacterized protein OS=Zea mays GN=ZEAMMB73_213889 PE=4 SV=1 - [K7V886_MAIZE]	26.5	8.05	10.13	3	2				1.02	0.856256	0.811	0.125203	0.863	0.279022	1.035	0.733041
B6TES9	Protein lap1 OS=Zea mays PE=2 SV=1 - [B6TES9_MAIZE]	55.3	5.03	9.76	3	3	protein binding			1.11	0.353005	0.939	0.644143	0.827	0.163536	1.035	0.728968
K7W3J4	Uncharacterized protein OS=Zea mays GN=ZEAMMB73_474031 PE=4 SV=1 - [K7W3J4_MAIZE]	66.7	5.34	2.82	5	1				0.78	0.0523401	0.98	0.880558	1.303	0.0695039	1.034	0.73881
C4IZW8	Uncharacterized protein OS=Zea mays GN=ZEAMMB73_600237 PE=2 SV=1 - [C4IZW8_MAIZE]	36.3	6.54	3.29	1	1	nucleotide binding; catalytic activity	membrane	metabolic process	0.977	0.861003	1.147	0.273971	1.216	0.179932	1.034	0.740415
A5YT63	Mre11A OS=Zea mays PE=3 SV=1 - [A5YT63_MAIZE]	78.8	6.57	5.24	2	2	catalytic activity; metal ion binding	nucleus	metabolic process; response to stimulus; reproduction	1.059	0.610548	1.191	0.163482	1.19	0.232074	1.034	0.737744
B4FSV5	Uncharacterized protein OS=Zea mays PE=2 SV=1 - [B4FSV5_MAIZE]	47.6	5.11	45.09	5	3	nucleotide binding; catalytic activity	proteasome; cytoplasm; membrane	metabolic process; response to stimulus; development; cell communication; cellular homeostasis; regulation of biological process	0.926	0.550011	1.082	0.531319	1.17	0.282457	1.034	0.74132
B4FN40	Uncharacterized protein OS=Zea mays PE=2 SV=1 - [B4FN40_MAIZE]	32.3	6.07	6.67	1	2		membrane		1.038	0.736413	1.158	0.240875	1.156	0.319236	1.034	0.738662
C0PB54	Uncharacterized protein OS=Zea mays PE=2 SV=1 - [C0PB54_MAIZE]	19.8	8.09	10	2	1	protein binding; metal ion binding	nucleus; membrane		1.005	0.962577	1.098	0.454358	1.133	0.391644	1.034	0.736565
B4FYT3	Uncharacterized protein OS=Zea mays PE=3 SV=1 - [B4FYT3_MAIZE]	11.3	5.9	52.83	2	1	catalytic activity	cytoplasm; endosome; endoplasmic reticulum; Golgi; cytosol; membrane	metabolic process; development	0.825	0.13318	0.895	0.41556	1.124	0.423419	1.034	0.742678
B7ZZK1	Uncharacterized protein OS=Zea mays PE=2 SV=1 - [B7ZZK1_MAIZE]	86.2	6.93	1.66	1	1		membrane		0.852	0.213773	0.905	0.465048	1.1	0.514943	1.034	0.74309
K7URD3	Uncharacterized protein OS=Zea mays GN=ZEAMMB73_969683 PE=4 SV=1 - [K7URD3_MAIZE]	109.5	6.92	8.2	2	1				0.967	0.798501	0.978	0.869204	1.069	0.6502	1.034	0.736454
B6TY16	Sad1/unc-84-like protein 2 OS=Zea mays PE=2 SV=1 - [B6TY16_MAIZE]	47.5	7.96	15.49	2	7		membrane		0.884	0.334982	0.957	0.748507	1.068	0.654785	1.034	0.741605
C4IYM7	Uncharacterized protein OS=Zea mays GN=ZEAMMB73_647827 PE=2 SV=1 - [C4IYM7_MAIZE]	29.2	9.16	39.27	1	2	transporter activity	cytoplasm; mitochondrion; membrane	transport; response to stimulus; regulation of biological process	0.965	0.780621	1.037	0.775125	1.066	0.661704	1.034	0.738644
C0P7S8	Uncharacterized protein OS=Zea mays PE=2 SV=1 - [C0P7S8_MAIZE]	46.6	6.19	31.82	2	5	nucleotide binding; metal ion binding; protein binding	cytoplasm	metabolic process; response to stimulus	0.978	0.866539	0.984	0.903601	1.049	0.744866	1.034	0.738948
C0P7R2	Uncharacterized protein OS=Zea mays PE=2 SV=1 - [C0P7R2_MAIZE]	38.9	9.5	30.57	2	9	catalytic activity	cytoplasm; membrane	metabolic process	1.034	0.76637	1.028	0.828065	1.043	0.774704	1.034	0.742519
B6UE00	Soluble inorganic pyrophosphatase OS=Zea mays PE=2 SV=1 - [B6UE00_MAIZE]	24.3	5.69	34.11	7	3	metal ion binding; catalytic activity	nucleus; cytoplasm	metabolic process	0.964	0.775811	0.992	0.950956	1.023	0.879096	1.034	0.739067
B6TZD9	Eukaryotic translation initiation factor 4B OS=Zea mays PE=2 SV=1 - [B6TZD9_MAIZE]	57.1	9.07	16.13	2	8	RNA binding		metabolic process	0.903	0.42551	0.885	0.373295	1.014	0.926027	1.034	0.73681
C0P3X9	Uncharacterized protein OS=Zea mays PE=2 SV=1 - [C0P3X9_MAIZE]	45.5	9.28	12.26	4	4		nucleus; cytoplasm; endoplasmic reticulum; membrane		0.997	0.983514	1.035	0.783331	0.981	0.887496	1.034	0.740884
B6TGL7	Enolase OS=Zea mays PE=2 SV=1 - [B6TGL7_MAIZE]	50.3	6.23	6.51	1	2	metal ion binding; catalytic activity	cytoplasm; cytosol; cell surface; membrane	metabolic process; cell differentiation; cell organization and biogenesis; development	1	0.994964	0.947	0.689974	0.981	0.887661	1.034	0.738695
B4FS49	Uncharacterized protein OS=Zea mays PE=2 SV=1 - [B4FS49_MAIZE]	59	5.74	35.51	1	1	nucleotide binding; protein binding	cytoplasm; membrane	metabolic process	1.101	0.389357	1.035	0.782931	0.975	0.847909	1.034	0.738086
B4FPT7	Polyubiquitin 2 OS=Zea mays PE=2 SV=1 - [B4FPT7_MAIZE]	17.1	6.06	53.59	7	3	protein binding			1.064	0.578283	1.069	0.592764	0.96	0.759489	1.034	0.742017
Q5I285	Minichromosome maintenance protein OS=Zea mays GN=MCM6 PE=2 SV=1 - [Q5I285_MAIZE]	92.5	6.01	32.61	1	3	nucleotide binding; DNA binding; catalytic activity	nucleus	metabolic process	0.977	0.855962	0.93	0.597074	0.915	0.513951	1.034	0.737084
C0P9I5	Uncharacterized protein OS=Zea mays PE=2 SV=1 - [C0P9I5_MAIZE]	76.5	5.86	7.3	3	4	enzyme regulator activity	membrane	metabolic process; regulation of biological process	0.826	0.135135	1.055	0.668233	1.302	0.0697639	1.033	0.748307
B4FD90	40S ribosomal protein S19 OS=Zea mays PE=2 SV=1 - [B4FD90_MAIZE]	16.3	9.99	52.41	1	1	structural molecule activity	cytoplasm; ribosome	metabolic process	0.942	0.644742	1.131	0.326296	1.262	0.110009	1.033	0.744928
B6TTI7	26S proteasome non-ATPase regulatory subunit 8 OS=Zea mays PE=2 SV=1 - [B6TTI7_MAIZE]	30.7	5.12	39.33	3	1		proteasome; cytoplasm	metabolic process; response to stimulus; development; reproduction; regulation of biological process; cell organization and biogenesis	1.062	0.589232	1.256	0.0688799	1.224	0.166229	1.033	0.749983
Q3T7E5	X1 (Fragment) OS=Zea mays subsp. parviglumis GN=x1 PE=4 SV=1 - [Q3T7E5_ZEAMP]	63.3	8.4	15.09	6	7	protein binding	cytoplasm; membrane	cell organization and biogenesis	0.909	0.459277	0.917	0.52363	1.143	0.360996	1.033	0.746424
C0P822	Uncharacterized protein OS=Zea mays GN=ZEAMMB73_040583 PE=2 SV=1 - [C0P822_MAIZE]	40.8	4.97	5.42	3	2				0.888	0.355827	0.969	0.818675	1.131	0.400696	1.033	0.743883
B6TCZ8	Glucose-1-phosphate adenylyltransferase OS=Zea mays GN=ZEAMMB73_087979 PE=2 SV=1 - [B6TCZ8_MAIZE]	57.4	6.83	34.36	5	15	catalytic activity	cytoplasm	metabolic process	0.872	0.284689	0.963	0.782736	1.123	0.427625	1.033	0.74496
C0P6T2	Uncharacterized protein OS=Zea mays PE=2 SV=1 - [C0P6T2_MAIZE]	22.5	7.44	15.09	2	2	protein binding			0.89	0.36444	0.952	0.720314	1.108	0.484496	1.033	0.750064
B6TQ28	Putative uncharacterized protein OS=Zea mays PE=2 SV=1 - [B6TQ28_MAIZE]	28.4	8.54	6.3	2	1				1.04	0.726144	1.107	0.415722	1.103	0.503941	1.033	0.74796
C0PGQ9	Uncharacterized protein OS=Zea mays PE=2 SV=1 - [C0PGQ9_MAIZE]	73.4	6.6	3.61	1	2	catalytic activity	membrane	metabolic process	0.884	0.337149	0.742	0.029394	1.092	0.54688	1.033	0.746835
B4G0Z1	Uncharacterized protein OS=Zea mays GN=ZEAMMB73_927257 PE=2 SV=1 - [B4G0Z1_MAIZE]	46	4.86	6.8	1	2	catalytic activity; protein binding; metal ion binding	cytoplasm	metabolic process	0.905	0.43669	0.953	0.72438	1.091	0.553289	1.033	0.747443
C0HF24	Uncharacterized protein OS=Zea mays PE=2 SV=1 - [C0HF24_MAIZE]	40.4	8.85	13.08	4	3	catalytic activity; nucleotide binding	nucleus; cytoplasm; vacuole; membrane; cytosol; ribosome; extracellular	metabolic process	0.951	0.694766	0.757	0.0419627	1.091	0.551077	1.033	0.744591
B6U0X2	Uncharacterized protein OS=Zea mays GN=ZEAMMB73_275111 PE=2 SV=1 - [B6U0X2_MAIZE]	25.4	5.38	17.45	1	3	metal ion binding	nucleus	metabolic process; development; cell organization and biogenesis; cell division; regulation of biological process	0.921	0.520114	0.936	0.6276	1.087	0.568398	1.033	0.74608
B6TCC9	Dolichyl-diphosphooligosaccharide--protein glycosyltransferase 67 kDasubunit OS=Zea mays PE=2 SV=1 - [B6TCC9_MAIZE]	54	7.96	15.8	2	5	catalytic activity	cytoplasm; endoplasmic reticulum; membrane	metabolic process	0.976	0.848938	1.132	0.320818	1.082	0.588932	1.033	0.745394
C0P539	Uncharacterized protein OS=Zea mays PE=2 SV=1 - [C0P539_MAIZE]	47	6.02	17.36	8	6	nucleotide binding		response to stimulus	0.981	0.882612	1.023	0.855177	1.081	0.596381	1.033	0.748518
C0P5C0	Importin subunit alpha OS=Zea mays GN=ZEAMMB73_231111 PE=2 SV=1 - [C0P5C0_MAIZE]	58.1	5.3	36.55	5	10	protein binding; transporter activity	nucleus; cytoplasm	transport	0.956	0.726125	1.035	0.78291	1.064	0.67128	1.033	0.74983
B6T4H7	60S ribosomal protein L27a-3 OS=Zea mays PE=2 SV=1 - [B6T4H7_MAIZE]	16.1	10.68	42.07	2	1	structural molecule activity	nucleus; organelle lumen; cytoplasm; ribosome; membrane; cytosol	metabolic process	0.971	0.823164	0.976	0.860161	1.041	0.785102	1.033	0.745185
B4F9J7	Uncharacterized protein OS=Zea mays GN=ZEAMMB73_916836 PE=2 SV=1 - [B4F9J7_MAIZE]	17.6	8.56	13.58	2	3				1.042	0.714836	1.037	0.771549	1.032	0.830132	1.033	0.749814
C0PCL0	Uncharacterized protein OS=Zea mays PE=2 SV=1 - [C0PCL0_MAIZE]	31.8	6.11	25.08	2	5	catalytic activity	membrane	metabolic process	0.99	0.937537	1.087	0.504767	1.031	0.836287	1.033	0.747353
B4FUW7	Uncharacterized protein OS=Zea mays PE=2 SV=1 - [B4FUW7_MAIZE]	23.8	8.94	20.09	2	3				1.09	0.443255	0.962	0.775634	1.023	0.875977	1.033	0.749954
Q41834	Nucleic acid-binding protein OS=Zea mays GN=NBP PE=2 SV=1 - [Q41834_MAIZE]	33.1	4.72	35.64	1	7	nucleotide binding			1.076	0.513855	0.995	0.972059	1.01	0.947445	1.033	0.743782
C4J632	Uncharacterized protein OS=Zea mays PE=2 SV=1 - [C4J632_MAIZE]	57.2	7.43	7.02	11	3	nucleotide binding; catalytic activity	membrane	metabolic process	1.014	0.900994	1.036	0.777225	1.006	0.968972	1.033	0.74695
Q947B9	Glucose-1-phosphate adenylyltransferase OS=Zea mays PE=3 SV=1 - [Q947B9_MAIZE]	56.4	6.95	39.85	35	12	catalytic activity	cytoplasm; cytosol; extracellular	metabolic process; development; reproduction; response to stimulus	1	0.999519	0.952	0.719256	0.99	0.937142	1.033	0.748351
B8A1G1	Uncharacterized protein OS=Zea mays PE=2 SV=1 - [B8A1G1_MAIZE]	22.2	8.68	5.69	3	1		extracellular; membrane	cell organization and biogenesis; response to stimulus; regulation of biological process	1.134	0.263454	1.06	0.642422	0.968	0.809652	1.033	0.74848
B6T424	Putative uncharacterized protein OS=Zea mays PE=2 SV=1 - [B6T424_MAIZE]	53.4	6.09	14.67	2	1		cytoplasm; endoplasmic reticulum; membrane		0.979	0.871669	0.901	0.447833	0.954	0.725176	1.033	0.74501
C0P6F6	Uncharacterized protein OS=Zea mays GN=ZEAMMB73_169809 PE=2 SV=1 - [C0P6F6_MAIZE]	88.9	5.45	5.43	2	4	catalytic activity	cytoplasm; Golgi	metabolic process	1.074	0.521789	0.895	0.416948	0.944	0.667556	1.033	0.74472
B4FIL5	Uncharacterized protein OS=Zea mays GN=ZEAMMB73_087922 PE=2 SV=1 - [B4FIL5_MAIZE]	39.5	4.92	5.68	1	2	protein binding			1.001	0.989165	0.975	0.851056	0.915	0.515068	1.033	0.744325
K7V2H9	Uncharacterized protein OS=Zea mays GN=ZEAMMB73_301701 PE=4 SV=1 - [K7V2H9_MAIZE]	7.4	6.54	16.39	1	1				1.018	0.872905	0.896	0.420457	0.911	0.492866	1.033	0.749557
B4FH99	Uncharacterized protein OS=Zea mays PE=2 SV=1 - [B4FH99_MAIZE]	27.9	7.99	20.52	1	4		cytoplasm; membrane		0.914	0.485001	0.832	0.177777	0.897	0.425049	1.033	0.744
[truncated: 3,300 more rows]
