# Supplementary material for: Comparative proteomic analysis of the shoot apical meristem in maize between a ZmCCT-associated near-isogenic line and its recurrent parent
Source: Sci Rep. 2016 Jul 29;6:30641. doi: 10.1038/srep30641 (PMC4965789; doi:10.1038/srep30641)
Supplement: Supplementary Dataset S3 [file srep30641-s4.xls]

## Sheet: Sheet1
	Comparative proteomic analysis of the shoot apical meristem in maize between a ZmCCT-associated near-isogenic line and its recurrent parent
	Liuji Wu1,2†, Xintao Wang3†, Shunxi Wang1,2, Liancheng Wu1,2, Lei Tian1, 2, Zhiqiang Tian1,2, Ping Liu1, 2, and Yanhui Chen1,2*
Table S3. Expression data for the significantly changed proteins.
Accession	Description	NIL-cml-6 / NIL-cml-3	H4-6 / H4-3	NIL-cml-6 / H4-6	NIL-cml-3 / H4-3
Cell organization and biogenesis
C4J4M8	Histone H2B	2.617	0.712	2.884	0.787
B4G237	Histone H2A	1.982	0.843	1.568	0.669
P49120	Histone H2B.4	1.826	0.89	1.647	0.805
B6T1U2	Histone H2B	1.617	0.806	1.514	0.757
B6TRE2	Inner membrane protein ALBINO3	1.527	0.807	1.325	0.702
P11143	Heat shock 70 kDa protein	0.681	0.801	0.831	0.981
B4FU52	Histone H2A	0.672	1.308	1.025	1.973
B6SHX9	Histone H2A	0.671	1.118	1.995	3.733
B6T1P2	Histone H2B	0.601	1.514	0.754	1.891
B6TFH2	F-actin capping protein beta subunit	0.588	0.822	0.953	1.335
B6TTP0	Histone H3	1.451	0.685	1.931	0.913
B4FNZ2	Tubulin-specific chaperone A	0.74	1.24	0.7	1.152
B6SI29	Histone H2A	0.782	1.305	1.064	1.945
B6UIQ0	Histone H2A	0.747	1.149	0.819	1.68
B4FMH5	Histone H2A	0.76	1.218	0.972	1.552
Q8LK07	Histone H1	0.821	1.297	0.914	1.504
K7VDQ8	Tubulin beta-7 chain isoform 1	1.969	0.609	2.104	0.652
Q41764	Actin-depolymerizing factor 3	1.57	0.595	2.306	0.876
K7V582	Histone H2A	0.673	1.149	1.085	1.702
B6TZA6	Cytokinin-O-glucosyltransferase 2	1.309	1.948	0.557	0.83
B6TXH1	Induced stolen tip protein TUB8	0.667	1.833	0.624	1.717
B4FMB6	Induced stolen tip protein TUB8	0.61	1.755	0.733	2.114
Carbohydrate metabolism
P49081	Malate synthase, glyoxysomal	1.919	0.523	1.979	0.54
B4FG53	Malate dehydrogenase	1.097	0.816	1.571	1.172
B6TTB7	Phosphoglycerate mutase	1.073	0.877	0.839	0.687
B6TLX0	NADH-ubiquinone oxidoreductase 10.5 kDa subunit	0.62	0.778	1.212	1.28
B6TEC1	Sorbitol dehydrogenase	1.618	0.813	1.273	0.641
B6T401	Peptidyl-prolyl cis-trans isomerase	0.308	0.921	1.115	3.343
B6UFC8	Digalactosyldiacylglycerol synthase 1	0.768	1.272	0.969	1.607
Q1KKB7	NADH-ubiquinone oxidoreductase chain 1	1.866	0.925	1.243	0.618
K7TV56	Carbonyl reductase 1	0.919	1.119	1.064	1.578
K7V067	Isocitrate dehydrogenase [NADP]	0.774	1	1.555	2.014
K7UGU4	Putative WD40-like beta propeller repeat family protein	0.829	1.021	1.24	1.604
K7UMA0	Programmed cell death protein 5	0.709	1.349	0.841	1.603
B6TF70	Macrophage erythroblast attacher	0.701	1.003	1.093	1.569
B6TRY2	Starch binding domain containing protein	0.808	1.319	0.895	1.557
Energy production
K7VKA2	Ribokinase	1.048	0.931	0.898	0.666
B6SVL6	ATP-dependent RNA helicase DDX41	0.818	1.103	0.504	0.681
B6TD00	Fas-associated factor 1-like protein	1.588	1.13	0.927	0.661
photosynthesis
P62596	Photosystem I reaction center subunit IX	2.021	0.76	0.948	0.357
P60138	Photosystem II reaction center protein L	1.029	1.006	0.631	0.618
O80429	Chloroplast ferredoxin 2	0.382	0.447	0.817	0.957
Defense response
B6U471	Ribonucleoprotein A	1.78	0.847	1.454	0.693
B6TJE9	MPK6-putative MAPK	1.508	0.961	0.891	0.569
B4FQ30	rRNA N-glycosidase	0.581	1.429	0.809	1.993
B6TVP0	Porphobilinogen deaminase	1.393	0.484	2.707	0.944
B6SRE8	VAMP protein SEC22	1.055	1.311	0.573	0.714
B6TK06	Lymphoid organ expressed yellow head virus receptor protein	0.828	1.147	0.608	0.794
B6SLG2	Bowman-Birk type wound-induced proteinase inhibitor WIP1	0.718	0.623	1.373	1.182
Metabolic process
B6TLW2	Nucleoside diphosphate kinase 2	1.902	0.847	1.332	0.595
B6SIS1	tRNA pseudouridine synthase	1.847	0.799	1.702	0.738
B6UCD0	T-complex protein 1 subunit gamma	1.77	0.8	1.421	0.727
B4FFE7	Acyl carrier protein	1.736	0.678	1.82	0.712
C0PL01	Putative TCP-1/cpn60 chaperonin family protein	1.688	0.753	1.432	0.641
B6T3D1	Homeobox protein knotted-1-like 3	1.54	0.996	0.85	0.565
B4FGC8	40S ribosomal protein S12	1.538	0.782	1.562	0.723
B4G126	Lysosomal protective protein	1.528	0.792	1.364	0.708
Q8S4W8	Pyruvate decarboxylase	0.686	1.227	0.789	1.377
B6SRI7	SAP-like protein BP-73	0.648	1.067	1.065	1.853
B6TS05	Guanylate kinase	0.632	0.972	0.941	1.45
B6TN48	3-hydroxyisobutyryl-CoA hydrolase/catalytic	0.608	0.9	1.587	2.397
B4FN43	Catalytic/ hydrolase isoform 1	0.553	1.23	0.801	1.581
B6T8R8	Phosphoethanolamine N-methyltransferase	0.551	1.482	0.754	2.189
B6TZ09	Limonoid UDP-glucosyltransferase	0.508	0.847	1.052	1.759
B6SS49	Protein kinase	0.354	1.434	1.067	4.329
A7XZC6	S-adenosyl-L-methionine: phosphoethanolamine N-methyltransferase	0.849	2.425	0.517	1.479
B6UET1	Nicotinate phosphoribosyltransferase-like protein	0.997	0.541	1.737	0.944
B4FM12	Esterase isoform 1	0.939	0.824	1.612	1.419
C0PI37	Ubiquinol oxidase	1.065	1.031	0.699	0.715
B7ZYH5	Putative O-Glycosyl hydrolase superfamily protein	1.087	0.967	0.692	0.663
B6TRD2	Eukaryotic translation initiation factor 4B	0.868	1.08	0.65	0.81
B6U0V2	Hydrolase, hydrolyzing O-glycosyl compounds	0.814	1.131	0.611	1.082
B6TPY5	BcpLH protein	0.777	1.259	0.587	1.144
B6T4E0	50S ribosomal protein L12-2	1.083	0.978	0.571	0.517
C0PHM2	Putative leucine-rich repeat protein kinase family protein	0.895	1.293	0.276	0.4
B6SVQ5	Protein Kinase-like protein TMKL1	0.729	1.247	0.875	1.5
B6UGU8	Indole-3-glycerol phosphate synthase	1.048	0.825	0.87	0.687
P46252	60S acidic ribosomal protein P2A	1.352	0.854	1.079	0.683
B4FYH2	Pyruvate kinase	1.361	0.88	0.952	0.675
B6U753	Calcium-dependent protein kinase	1.161	0.921	0.826	0.657
B6TC13	Aspartic proteinase nepenthesin-2	1.013	0.825	0.798	0.651
B6T8U9	Anthocyanidin 3-O-glucosyltransferase	1.027	0.705	0.945	0.65
B6T1F1	Ribosomal protein L19	1.279	1.811	0.755	1.072
B6U4Q7	Sterol 3-beta-glucosyltransferase	0.829	1.565	0.714	1.351
B4FVM8	Protein SSU72	1.056	0.604	1.423	0.815
Q4FZ48	Putative cystatin	0.641	0.938	0.817	1.199
B6TGG4	Dirigent	0.855	1.575	0.692	1.278
B6TKI2	Serine/threonine-protein phosphatase	0.731	1.376	0.676	1.276
B4FV87	Jasmonate-induced protein	0.747	1.326	0.604	1.115
B4F7X1	Ankyrin repeat protein	1.048	1.055	0.518	0.522
K7VIA7	Nascent polypeptide-associated complex alpha subunit-like protein	0.794	1.318	0.934	1.555
Regulation of biological process
B6TD62	Membrane steroid-binding protein 1	0.685	1.301	0.706	1.346
B4FX04	Defender against cell death 1	0.671	1.154	0.747	1.287
B6TCF2	MPK14-putative MAPK	0.648	1.041	1.052	1.695
B6TX30	Cyclin-dependent protein kinase	0.517	0.788	0.706	1.077
B6T6X4	BRCA1-associated protein	1.03	1.148	0.63	0.704
B6STN2	Nuclear transcription factor Y subunit B-3	0.863	0.983	0.603	0.688
B4FM31	Ras-related protein ARA-4	1.117	1.137	0.588	0.6
Q9ARI6	DNA (cytosine-5)-methyltransferase 2	0.943	1.096	0.574	0.67
B6TEV7	Thioredoxin	0.776	1.118	1.065	1.537
B6TCF9	Ras protein Rab-18	1.064	0.784	0.932	0.688
B6UDU5	Ripening-related protein-like	1.245	0.722	0.966	0.562
A8QM11	Diacylglycerol kinase 2	1.241	0.683	1.306	0.72
B6T3U2	CUE domain containing protein	0.677	1.289	0.853	1.628
K7UQ77	Thioredoxin h-like protein	0.661	1.201	0.857	1.579
K7U2G5	Ferredoxin-thioredoxin reductase, variable chain	0.757	1.265	1.055	1.767
B4FWZ3	Putative DUF827 domain containing family protein	0.712	1.001	1.126	1.588
K7UMC2	Putative O-Glycosyl hydrolase superfamily protein	1.157	0.933	1.146	0.671
B6SSX1	Anthocyanin 5-aromatic acyltransferase	1.139	0.938	0.752	0.621
B6U2J7	Secretory protein-like	0.739	0.683	0.902	0.836
Response to stimulus
C0HHA6	Putative class III secretory plant peroxidase family protein	2.847	1.183	1.194	0.497
Q5EBY7	Heat shock protein 70	1.548	0.843	1.402	0.765
Q4A1J8	Putative cystatin	0.672	1.265	0.786	1.392
P93518	PRm 3	0.587	1.023	0.812	1.417
C4J477	Dehydrin	0.565	1.535	0.635	1.803
E7DDV5	DNA mismatch repair protein	1.286	0.824	1.642	1.054
B6U1A1	Adenine phosphoribosyltransferase 1	1.278	0.666	1.553	0.812
B6U0V6	Endoplasmin	0.922	0.826	0.675	0.606
B6TM71	Ripening-related protein	0.861	0.978	0.669	0.761
B6T750	Peroxidase 17	0.883	1.18	0.622	0.833
B6UCC8	DNA repair helicase UVH6	0.772	1.077	1.186	1.66
B4FDE1	Eukaryotic translation initiation factor 5A-1/2	0.754	1.421	0.829	1.565
Q43712	Calcium-binding protein	0.878	1.142	1.159	1.52
B6T3V1	Peroxidase 72	1.054	0.789	0.934	0.689
B6TET7	Abscisic stress ripening protein 1	0.862	0.557	0.991	0.641
B6SIV2	Ubiquitin-conjugating enzyme E2 I	0.909	0.746	0.724	0.596
K7W000	Putative ubiquitin-conjugating enzyme family	0.767	0.953	1.22	1.52
B4FS53	Heat-and acid-stable phosphoprotein	0.772	1.152	1.036	1.55
B6TMQ9	Tat pathway signal sequence family protein	1.127	0.974	0.759	0.658
B6TM52	Hsp20/alpha crystallin family protein	1.178	1.004	0.72	0.637
Transport
Q01595	Cortical cell-delineating protein	1.601	0.86	1.271	0.684
Q768R5	Plastidic 2-oxoglutarate/malate transporter	0.428	1.112	0.984	2.56
B6SV75	AP-1 complex subunit gamma-1	1.413	0.504	1.828	0.654
B4FAP8	Erwinia induced protein 2	1.19	0.654	1.567	0.863
B6THL4	Non-specific lipid-transfer protein	0.745	1.476	0.686	1.403
O64909	Glucose-6-phosphate/phosphate translocator 2	0.963	1.159	0.629	0.757
B8A1E0	Putative heavy metal transport/detoxification superfamily protein	0.975	1.168	0.611	0.734
B6T2C9	Lipid transfer protein	0.722	1.064	1.065	1.573
B6SRN7	Glucose-6-phosphate/phosphate translocator 2	1.495	1.042	0.951	0.687
Q6GUI0	Sucrose transport protein	1.06	1.02	0.734	0.644
B6T8M6	Mitochondrial 2-oxoglutarate/malate carrier protein	1.139	1.03	0.773	0.64
B6SSS7	Antiporter/ drug transporter/ transporter	1.567	0.588	1.76	0.662
B6T3E1	Nucleotide-sugar transporter/ sugar porter	1.155	0.832	0.878	0.634
B4FKT1	Protein YIF1A	1.51	1.066	1.918	1.358
K7VQ57	Kinesin heavy chain	0.698	1.06	0.96	1.462
B6SN55	AIR12	0.685	1.104	1.059	1.753
K7U2R7	Putative pyridoxal phosphate (PLP)-dependent transferase family protein	0.378	1.154	1.082	3.313
B6STS1	Seven transmembrane domain protein	1.423	0.728	1.723	0.883
B6T7H0	Glutathione S-transferase 6	1.225	0.848	0.933	0.668
Q9FQC5	Glutathione S-transferase GST 14	1.254	0.817	1.013	0.639
RNA, DNA and protein binding factors
B4FK75	Monoglyceride lipase	1.648	0.852	1.856	0.962
Q8S2X6	Glycine-rich RNA binding protein	1.51	0.969	1.215	0.806
B6THX0	DNA binding protein	0.694	1.11	0.934	1.497
D7NLB1	TraB	0.664	1.058	1.143	1.826
K7V1S4	Putative PWWP domain family protein	0.621	1.179	0.849	1.615
B6T7L5	THAP domain-containing protein 4	1.218	0.558	2.255	1.036
B6TE57	IQ calmodulin-binding motif family protein	1.304	0.818	1.58	0.993
B4FU40	Nucleotide-binding protein 1	0.95	1.042	0.7	0.77
B6TJV6	AT-hook protein 1	0.788	1.106	0.64	0.9
B6SNM4	Protein transport protein Sec61 beta subunit	0.923	1.186	0.63	0.762
K7U6F2	Putative translation elongation factor Tu family protein	0.854	1.175	0.557	0.769
B6SLE7	Legumin-like protein	0.949	1.274	0.415	0.558
B6U6J6	ABI3-interacting protein 2	0.757	0.964	1.221	1.557
K7VLT4	Calmodulin binding protein isoform 1	0.737	1.205	0.933	1.529
K7UE26	Putative LIM-type zinc finger domain family protein	0.816	1.402	0.887	1.528
B6TG00	Copper ion binding protein 1.48	1.48	0.836	1.217	0.689
K7V1J2	Putative leucine-rich repeat receptor-like protein kinase family protein	1.165	1.022	0.729	0.641
K7W5C2	SMAD/FHA domain-containing family protein	1.069	0.728	0.813	0.555
B6THG1	Legumin-like protein	1.267	0.981	0.719	0.55
B6TV98	OTU domain-containing protein 6B	1.226	0.626	1.459	0.747
